# Supplementary material for: Serum metabolomics analysis reveals a novel association between maternal metabolism and fetal survival in sows fed diets containing differing methionine levels and sources
Source: Anim Nutr. 2024 Oct 26;20:145–57. doi: 10.1016/j.aninu.2024.07.008 (PMC11833788; doi:10.1016/j.aninu.2024.07.008)
Supplement: Multimedia component 2 [file mmc2.xlsx]

## Sheet: Functional classification 
name	class	sub_class	ID	mz	rt	ppm	formula	KEGG	CON_Mean	CON_Median	CON_RSD	1.5S-OHMet_Mean	1.5S-OHMet_Median	1.5S-OHMet_RSD	3.0S-OHMet_Mean	3.0S-OHMet_Median	3.0S-OHMet_RSD	3.0S-Met_Mean	3.0S-Met_Median	3.0S-Met_RSD	P.value	-log10(P.value)	FDR	VIP	posneg
5-(2-Hydroxyethyl)-4-methylthiazole	Azoles	Thiazoles	M143T698	143.041	698.4	0.699102	C6H9NOS	C04294	3.44087e+06	2.85087e+06	76.64	8.84954e+06	4.29081e+06	115.95	1.23297e+08	1.31268e+08	76.78	8.7684e+07	3.43501e+07	130.25	1.01653e-08	7.99	5.51502e-07	1.93614	pos
Demethylated antipyrine	Azoles	Pyrazoles	M175T181	175.088	180.9	5.64833	C10H10N2O	C13008	1.16656e+06	1.25739e+06	29.96	1.58508e+06	1.383e+06	62.27	4.23212e+06	2.6417e+06	64.05	2.39795e+06	1.96318e+06	51.98	0.00132911	2.88	0.00518715	1.1684	pos
Diphenylamine	Benzene and substituted derivatives	Anilines	M170T821	170.098	821	4.44049	C12H11N	C11016	9.35242e+06	1.00465e+07	59.04	1.12778e+07	1.05126e+07	57.05	1.9921e+08	9.83735e+07	113.68	3.38266e+08	3.50534e+08	50.64	7.57471e-11	10.12	1.42371e-08	2.17366	pos
2-Phenylacetamide	Benzene and substituted derivatives	Phenylacetamides	M135T187	135.068	186.6	4.44221	C8H9NO	C02505	564743	497481	48.93	399485	401597	36.26	1.41045e+06	1.51177e+06	49.22	2.97199e+06	3.05303e+06	58.12	7.88908e-09	8.1	4.6395e-07	1.92187	pos
o-Toluate	Benzene and substituted derivatives	Benzoic acids and derivatives	M135T164	135.044	163.6	10.5447	C8H8O2	C07215	3.13974e+06	2.47331e+06	45.98	2.74524e+06	2.68966e+06	42.19	8.76172e+06	6.66286e+06	60.23	2.07822e+07	1.62492e+07	63.99	6.75305e-08	7.17	3.5174e-06	1.90583	neg
Phloroglucinol	Benzene and substituted derivatives	Phenols and derivatives	M127T221	127.038	220.7	3.7469	C6H6O3	C02183	6.43239e+08	4.94022e+08	89.4	6.37069e+08	4.50601e+08	113.89	4.10766e+07	3.8397e+07	90.16	4.66897e+07	3.50139e+07	58.97	5.14208e-08	7.29	1.89543e-06	1.87262	pos
2-Pyrocatechuic acid	Benzene and substituted derivatives	Benzoic acids and derivatives	M153T439	153.018	438.8	5.88165	C7H6O4	C00196	3.97777e+06	2.77619e+06	56.83	4.50117e+06	3.76503e+06	39.8	1.14323e+06	621042	87.18	756689	635595	67.51	6.16847e-08	7.21	3.26558e-06	1.85332	neg
Salicylic acid	Benzene and substituted derivatives	Benzoic acids and derivatives	M137T367	137.023	366.7	0.702328	C7H6O3	C00805	2.38438e+06	2.59395e+06	42.95	3.93484e+06	4.37004e+06	21.83	979132	614389	81.72	422638	429455	6.97	2.62258e-11	10.58	1.58797e-08	1.83993	neg
2',4'-Dihydroxyacetophenone	Benzene and substituted derivatives	Acetophenones	M151T602	151.039	602.1	1.26009	C8H8O3	C03663	1.84961e+06	1.70958e+06	24.02	2.13111e+06	1744988	50.05	2.27214e+06	2.0994e+06	27.61	4.00392e+06	3.71225e+06	29.08	3.15076e-05	4.5	0.000317303	1.64333	neg
p-Cresol	Benzene and substituted derivatives	1-hydroxy-2-unsubstituted benzenoids	M109T187	109.065	186.7	0.220053	C7H8O	C01468	1.82005e+07	1.67385e+07	29.01	1.55647e+07	1.39161e+07	31.18	2.04191e+07	2.06478e+07	21.3	2.67062e+07	2.56225e+07	18.95	0.000197494	3.7	0.00110253	1.42347	pos
Sulfanilamide	Benzene and substituted derivatives	Benzenesulfonamides	M171T95	171.027	94.8	22.8034	C6H8N2O2S	C07458	3.00477e+07	2.68902e+07	66.28	1.8715e+07	1.59158e+07	38	4.99565e+07	5.03544e+07	52.21	5.59813e+07	5.51095e+07	36.17	0.000158535	3.8	0.00109238	1.39013	neg
Phthalic acid	Benzene and substituted derivatives	Benzoic acids and derivatives	M149T815	149.023	814.9	24.3855	C8H6O4	C01606	7.49071e+06	7.04512e+06	86.01	1.01154e+07	8.12583e+06	59.11	1.99932e+07	1.48073e+07	67.52	2.29536e+07	1.64642e+07	63.13	0.00358055	2.45	0.0115176	1.38828	pos
4-Hydroxybenzoic acid	Benzene and substituted derivatives	Benzoic acids and derivatives	M138T92	138.054	92.1	8.51842	C7H6O3	C00156	1.0726e+08	1.06104e+08	31.71	1.25847e+08	1.11681e+08	26.28	7.67958e+07	7.32863e+07	29.8	6.6363e+07	6.36597e+07	37.88	0.000303711	3.52	0.00157138	1.37572	pos
2,6-Dimethylaniline	Benzene and substituted derivatives	Xylenes	M122T406	122.097	406.1	1.43041	C8H11N	C11004	7.65417e+06	3.80199e+06	67.78	1.62174e+07	1.53852e+07	44.56	2.02624e+07	2.09958e+07	55.65	2.96244e+07	2.94095e+07	74.25	0.0144242	1.84	0.0349223	1.29073	pos
2-Phenylethyl acetate	Benzene and substituted derivatives	0	M165T599	165.091	598.5	0.460352	C10H12O2	C12303	2.86221e+06	2.56728e+06	77.07	379386	328475	28.12	6.37591e+06	6.05095e+06	98.12	1.03315e+07	1.04798e+07	61.66	5.11968e-07	6.29	1.066e-05	1.26315	pos
2-Aminobenzoic acid	Benzene and substituted derivatives	Benzoic acids and derivatives	M137T232	137.046	232.2	15.3234	C7H7NO2	C00108	4.34276e+07	2.28412e+07	91.5	2.19259e+07	1.85325e+07	43.01	9.19631e+06	8.10679e+06	77.64	2.48216e+07	6.70036e+06	205.23	0.0136737	1.86	0.0335716	1.2497	pos
Hippuric acid	Benzene and substituted derivatives	Benzoic acids and derivatives	M178T334_2	178.05	334.4	0.788626	C9H9NO3	C01586	3.32115e+07	34060029	49.37	4.00919e+07	3.94408e+07	30.04	2.15629e+07	1.60303e+07	61.5	1.85976e+07	2.08453e+07	36.7	0.00226973	2.64	0.00869825	1.23668	neg
Aniline	Benzene and substituted derivatives	Aniline and substituted anilines	M94T39_2	94.0654	38.7	3.44441	C6H7N	C00292	3.53783e+07	3.36036e+07	40	4.79128e+07	4.03846e+07	48.95	6.62748e+07	6.10878e+07	45	6.45798e+07	6.30104e+07	51.3	0.0385778	1.41	0.0748465	1.12862	pos
3-Hydroxyanthranilic acid	Benzene and substituted derivatives	Benzoic acids and derivatives	M154T92	154.058	91.7	2.55585	C7H7NO3	C00632	1.1861e+09	5.71948e+08	139.35	1.00205e+09	9.43949e+08	79.71	1.78345e+08	1.83318e+08	39.94	2.46497e+08	2.45029e+08	12.76	0.0191553	1.72	0.0436347	1.12034	pos
(S)-1-Phenylethanol	Benzene and substituted derivatives	0	M105T695	105.045	694.9	20.6288	C8H10O	C11348	1.39784e+07	6.88175e+06	118.47	2.82345e+07	2.25785e+07	101.04	7.78263e+06	6.95435e+06	37.42	4.8445e+06	6.72989e+06	60.46	0.00904723	2.04	0.0242097	1.05633	pos
Citric acid	Carboxylic acids and derivatives	Tricarboxylic acids and derivatives	M191T69_2	191.089	68.8	2.55181	C6H8O7	C00158	1.94549e+07	1.15382e+07	76.98	3.08678e+06	2.59204e+06	54.49	888279	644634	80.16	385437	329947	47.24	3.37356e-11	10.47	1.71141e-08	2.2056	neg
Glycyl-glycine	Carboxylic acids and derivatives	Amino acids, peptides, and analogues	M131T123	131.081	122.5	22.1854	C4H8N2O3	C02037	8.48389e+07	6.75723e+07	85.88	5.51216e+07	3.25552e+07	74.2	1.49301e+07	1.19125e+07	76.31	2.36932e+06	1.13483e+06	80.15	1.45822e-09	8.84	2.63722e-07	2.08889	neg
Creatinine	Carboxylic acids and derivatives	Amino acids, peptides, and analogues	M113T831	112.984	831.5	1.89376	C4H7N3O	C00791	1.00402e+07	9.8596e+06	40.04	1.09548e+07	1.06509e+07	72.01	4.91841e+08	1.33154e+08	117.02	5.36387e+08	5.43658e+08	84.61	4.49952e-06	5.35	7.59954e-05	1.89324	neg
N-Methyl-L-glutamic acid	Carboxylic acids and derivatives	Amino acids, peptides, and analogues	M144T95	144.065	94.7	26.6129	C6H11NO4	C01046	3.88825e+07	4.12247e+07	50.56	2.3492e+07	1.84229e+07	56.27	9.10235e+07	8.43658e+07	34.27	1.28068e+08	1.34714e+08	23.02	4.65825e-10	9.33	5.78825e-08	1.86131	pos
Ectoine	Carboxylic acids and derivatives	Amino acids, peptides, and analogues	M143T96	143.082	96.1	0.0196225	C6H10N2O2	C06231	2.31015e+07	2.22792e+07	42.71	4.23189e+07	3.0597e+07	64.32	6.85528e+06	5.26707e+06	43.96	5.17684e+06	4.83063e+06	40.66	4.0933e-10	9.39	5.34488e-08	1.84369	pos
5-Hydroxyindoleacetylglycine	Carboxylic acids and derivatives	Amino acids, peptides, and analogues	M231T610	231.076	609.8	17.8905	C12H12N2O4	C05832	1.50183e+06	1.26384e+06	60.29	2.15792e+06	1.90439e+06	52.37	478244	285187	118.43	156507	51424.9	115	2.90524e-07	6.54	6.78241e-06	1.82669	pos
Guanidinosuccinic acid	Carboxylic acids and derivatives	Amino acids, peptides, and analogues	M175T342	174.954	341.5	5.64839	C5H9N3O4	C03139	8.27158e+06	4.32988e+06	87.3	2.35092e+07	1.28953e+07	75.35	1.78047e+08	8.87199e+07	151.51	9.9276e+07	7.90726e+07	79.48	2.46851e-06	5.61	4.79256e-05	1.81372	neg
Betaine	Carboxylic acids and derivatives	Amino acids, peptides, and analogues	M117T837	116.927	836.9	2.08165	C5H11NO2	C00719	1.43296e+08	1.41375e+08	42.98	4.52145e+07	4.05667e+07	72.75	3.85701e+07	3.60839e+07	45.81	1.47368e+07	1.15203e+07	68.41	3.39347e-06	5.47	6.06568e-05	1.7515	neg
4-Oxoglutaramate	Carboxylic acids and derivatives	Amino acids, peptides, and analogues	M145T40	145.05	40.2	0.255114	C5H7NO4	C05572	1.95541e+08	2.42604e+08	62.17	4.08288e+08	3.4289e+08	55.92	4.88166e+07	3.94677e+07	48.11	3.74576e+07	3.00448e+07	51.86	2.08094e-08	7.68	9.32067e-07	1.7046	pos
cis-4-Hydroxy-L-proline	Carboxylic acids and derivatives	Amino acids, peptides, and analogues	M131T340	130.966	339.9	0.036488	C5H9NO3	C01015	1.44545e+08	1.44313e+08	57.45	1.43576e+08	1.34811e+08	47.27	4.3516e+07	3.86652e+07	50.12	4.35559e+07	3.98646e+07	47.61	8.99412e-06	5.05	9.59705e-05	1.67208	pos
9,12,13-TriHOME	Carboxylic acids and derivatives	Alcohols and polyols	M311T796_2	311.223	795.9	1.89575	C18H34O5	C14833	2.00263e+08	1.8726e+08	39.13	1.78111e+08	1.49874e+08	47.52	8.14837e+08	5.03376e+08	79.37	1.57051e+09	8.8216e+08	86.85	2.88137e-05	4.54	0.000296548	1.65749	neg
Leucine	Carboxylic acids and derivatives	Amino acids, peptides, and analogues	M132T229	132.102	228.5	0.854833	C6H13NO2	C16439	2.29089e+08	6.00312e+07	113.58	1.49132e+08	1.48023e+08	43.31	6.99962e+08	7.72469e+08	67.92	7.88473e+08	8.0521e+08	59.9	0.000242424	3.62	0.00130695	1.64915	pos
L-Methionine S-oxide	Carboxylic acids and derivatives	Amino acids, peptides, and analogues	M166T148	166.053	148.1	0.0741011	C5H11NO3S	C02989	2.34085e+07	2.26556e+07	9.28	2.07313e+07	2.14219e+07	9.11	1.79108e+07	1.72918e+07	20.34	1.73037e+07	1.70715e+07	16.44	0.000614662	3.21	0.00276922	1.59916	pos
S-Adenosylmethionine	Carboxylic acids and derivatives	Amino acids, peptides, and analogues	M398T791	398.24	791.1	2.81524	C15H22N6O5S	C00019	4.08587e+07	4.49632e+07	26.51	3.8578e+07	3.96713e+07	24.64	6.22094e+07	6.53934e+07	20.83	6.23242e+07	6.52364e+07	12.79	5.6722e-05	4.25	0.000404243	1.57363	pos
Ureidosuccinic acid	Carboxylic acids and derivatives	Amino acids, peptides, and analogues	M176T91	176.04	91.4	17.0416	C5H8N2O5	C00438	1.40124e+07	7.31044e+06	86.72	3.5974e+06	3.01184e+06	64.11	2.74805e+07	3.58598e+07	52.49	4.71423e+07	5.17169e+07	32.67	2.15225e-07	6.67	5.43595e-06	1.54205	pos
N-Acetyl-L-aspartic acid	Carboxylic acids and derivatives	Amino acids, peptides, and analogues	M174T77	174.04	76.7	5.15047	C6H9NO5	C01042	6.6844e+06	6.86523e+06	39.07	9.11556e+06	7.57794e+06	43.12	4.87905e+06	4.88782e+06	34.73	2.67917e+06	2.95559e+06	54.09	4.17782e-05	4.38	0.000393723	1.53774	neg
Pipecolic acid	Carboxylic acids and derivatives	Amino acids, peptides, and analogues	M130T73	130.086	73.2	4.42785	C6H11NO2	C00408	1.61604e+08	1.31267e+08	51.69	1.0815e+08	1.09493e+08	19.46	2.27707e+08	2.14679e+08	33.94	2.96574e+08	3.05444e+08	24.52	3.9831e-06	5.4	5.01503e-05	1.52952	pos
L-Glutamine	Carboxylic acids and derivatives	Amino acids, peptides, and analogues	M147T84	147.076	83.6	4.59627	C5H10N2O3	C00064	1.12101e+08	1.10932e+08	33.87	1.31749e+08	1.24285e+08	23.7	1.38603e+08	1.32858e+08	27.01	1.96751e+08	1.9598e+08	21.55	0.00147443	2.83	0.00564563	1.52273	pos
L-Asparagine	Carboxylic acids and derivatives	Amino acids, peptides, and analogues	M133T766	133.102	766.2	8.9043	C4H8N2O3	C00152	3.34665e+06	2.78414e+06	71.21	4.70336e+06	5.18556e+06	73.9	2.49829e+07	1.66283e+07	115.59	1.76186e+07	1.91925e+07	54.41	0.00143003	2.84	0.00550572	1.48448	pos
erythro-3-Hydroxy-Ls-aspartate	Carboxylic acids and derivatives	Amino acids, peptides, and analogues	M149T483	149.023	483	2.32168	C4H7NO5	C03961	5.5182e+06	4.57577e+06	36.9	4.21716e+06	4.18096e+06	38.78	1.22988e+07	9.20823e+06	76.86	2.40615e+07	1.56635e+07	113.77	0.00053994	3.27	0.00251493	1.4566	pos
N-Acetylglutamic acid	Carboxylic acids and derivatives	Amino acids, peptides, and analogues	M190T170	190.071	170.1	0.00449565	C7H11NO5	C00624	6.5932e+06	4.73191e+06	82.12	2.15688e+06	1897963	35.33	7.81409e+06	8.32204e+06	50.43	1.97605e+07	2.12739e+07	47.48	3.2411e-07	6.49	7.40933e-06	1.45179	pos
N-Acetylleucine	Carboxylic acids and derivatives	Amino acids, peptides, and analogues	M172T335	172.097	335	2.02221	C8H15NO3	C02710	774483	682496	38.56	547742	517491	17.95	1.08621e+06	905966	50.15	1.36674e+06	1.39479e+06	26.84	6.2395e-06	5.2	9.61888e-05	1.44962	neg
gamma-Glutamylcysteine	Carboxylic acids and derivatives	Amino acids, peptides, and analogues	M249T137	248.959	136.8	2.51643	C8H14N2O5S	C00669	6.37768e+06	5.76293e+06	48.09	4.14312e+06	3.93223e+06	27.55	5.14693e+06	5.59996e+06	62.38	1.57125e+08	5.19159e+07	200.8	0.00031296	3.5	0.00184618	1.44938	neg
Cysteine-S-sulfate	Carboxylic acids and derivatives	Amino acids, peptides, and analogues	M200T79	199.969	79.2	3.50055	C3H7NO5S2	C05824	2.43198e+09	1.3708e+08	246.29	2.33045e+07	1.47497e+07	71.62	6.75646e+06	6.46431e+06	63.32	1.52958e+07	1.55241e+07	55.19	0.00390928	2.41	0.0134186	1.40669	neg
S-Allylcysteine	Carboxylic acids and derivatives	Amino acids, peptides, and analogues	M160T348	160.04	347.8	26.3935	C6H11NO2S	C16759	2.95612e+06	3.78989e+06	42.91	3.45259e+06	3.14976e+06	54.23	1.24269e+06	982461	86.53	1.20721e+06	879024	70.07	0.000769797	3.11	0.00374815	1.37063	neg
Tetrahydrodipicolinate	Carboxylic acids and derivatives	Amino acids, peptides, and analogues	M172T170	172.06	170.2	0.141229	C7H9NO4	C03972	3.34719e+06	2.4834e+06	79.34	970967	412990	90.52	4.38249e+06	4.77091e+06	47.44	1.10483e+07	1.18854e+07	43.17	1.0805e-06	5.97	1.86641e-05	1.36608	pos
L-Histidine	Carboxylic acids and derivatives	Amino acids, peptides, and analogues	M156T86	156.042	86.3	13.2949	C6H9N3O2	C00135	7.57242e+07	6.93554e+07	40.7	1.05292e+08	1.15545e+08	28.47	5.28425e+07	5.53411e+07	51.45	3.93785e+07	3.84114e+07	27.41	0.000168328	3.77	0.000968485	1.33704	pos
S-Adenosylhomocysteine	Carboxylic acids and derivatives	Amino acids, peptides, and analogues	M383T308	383.114	307.7	0.00931663	C14H20N6O5S	C00021	2.95557e+06	3.18422e+06	24.49	2.33111e+06	2.42167e+06	23.33	2.09087e+06	2.19131e+06	30.1	1.84401e+06	1.79492e+06	23.79	0.00940106	2.03	0.026919	1.33663	neg
Succinic acid	Carboxylic acids and derivatives	Dicarboxylic acids and derivatives	M118T69	118.035	68.6	2.10633	C4H6O4	C00042	1.60482e+06	1.46103e+06	54.79	1.51992e+06	1.25193e+06	84.76	3.94459e+06	3.60916e+06	59.24	2.96941e+06	2.54007e+06	51.67	0.00104201	2.98	0.00425642	1.27948	pos
gamma-Glutamyl-beta-aminopropiononitrile	Carboxylic acids and derivatives	Amino acids, peptides, and analogues	M200T307	200.092	307.3	0.0496598	C8H13N3O3	C06114	413483	405541	43.82	504633	473008	29.49	1.50071e+06	983054	135.56	1.16557e+06	1.03111e+06	46.55	0.0125111	1.9	0.0312839	1.26363	pos
L-Tyrosine	Carboxylic acids and derivatives	Amino acids, peptides, and analogues	M182T201	182.081	201.3	0.131809	C9H11NO3	C00082	3.84735e+08	4.97831e+08	54.51	3.58625e+08	3.9888e+08	23.13	7.71815e+08	6.54792e+08	37.01	6.9465e+08	7.30018e+08	48.08	0.0016331	2.79	0.00615829	1.23433	pos
Saccharopine	Carboxylic acids and derivatives	Amino acids, peptides, and analogues	M276T95	276.119	94.9	0.495516	C11H20N2O6	C00449	1.40715e+07	1.19348e+07	56.04	1.62698e+07	1.41799e+07	31.05	1.62631e+07	1.60102e+07	24.08	2.10644e+07	2.02263e+07	18.95	0.0356323	1.45	0.0706774	1.2196	pos
L-Arginine	Carboxylic acids and derivatives	Amino acids, peptides, and analogues	M175T82	175.119	82.2	0.862691	C6H14N4O2	C00062	1.11758e+09	1.06659e+09	28.01	1.07848e+09	1.06681e+09	23.41	1.39716e+09	1.44815e+09	24.01	1.43596e+09	1.43535e+09	13.05	0.0174189	1.76	0.0405602	1.21245	pos
Fumaric acid	Carboxylic acids and derivatives	Dicarboxylic acids and derivatives	M115T73	115.039	72.7	0.351444	C4H4O4	C00122	1.6235e+07	1.58775e+07	51.89	1.12496e+07	1.0772e+07	40.12	9.43783e+06	9.168e+06	65.01	7.04337e+06	6.64247e+06	62.91	0.0421921	1.37	0.0878946	1.20775	neg
L-4-Hydroxyglutamate semialdehyde	Carboxylic acids and derivatives	Amino acids, peptides, and analogues	M148T170	148.06	170	1.25328	C5H9NO4	C05938	4.34735e+06	1.63065e+06	87.98	1.89699e+06	1.36708e+06	65.72	5.32142e+06	6.48701e+06	60.99	1.23661e+07	9.67819e+06	87.08	0.00200378	2.7	0.00724407	1.19019	pos
N(6)-Methyllysine	Carboxylic acids and derivatives	Amino acids, peptides, and analogues	M161T767	161.133	766.6	0.240861	C7H16N2O2	C02728	2.03586e+07	2.00444e+07	43.24	4.03598e+07	2.45658e+07	82.91	4.31097e+07	3.05548e+07	67.12	4.8613e+07	4.1536e+07	39.19	0.02939	1.53	0.0610542	1.16841	pos
N6-Acetyl-LL-2,6-diaminoheptanedioate	Carboxylic acids and derivatives	Amino acids, peptides, and analogues	M233T519_2	233.091	518.6	1.44015	C9H16N2O5	C04390	1.15981e+07	9.33518e+06	60.61	1.47043e+07	1.18423e+07	48.8	7.81045e+06	6.87918e+06	43.32	6.59972e+06	6.41165e+06	42.58	0.0105651	1.98	0.0275071	1.15287	pos
4,5-Dihydroorotic acid	Carboxylic acids and derivatives	Amino acids, peptides, and analogues	M159T35_2	158.961	34.7	3.85101	C5H6N2O4	C00337	1.28597e+08	1.24342e+08	10.78	1.37328e+08	1.32255e+08	11.1	1.98805e+08	1.81147e+08	31.05	1.55293e+08	1.56333e+08	8.24	0.00155224	2.81	0.0058872	1.14366	pos
Diaminopimelic acid	Carboxylic acids and derivatives	Amino acids, peptides, and analogues	M191T83	191.04	83.5	22.9057	C7H14N2O4	C00666	2.54795e+08	2.55781e+08	32.11	3.03338e+08	3.14625e+08	19.58	2.91172e+08	2.77742e+08	28.93	3.74841e+08	3.7801e+08	22.25	0.0373113	1.43	0.0729744	1.13395	pos
D-beta-Phenylalanine	Carboxylic acids and derivatives	Amino acids, peptides, and analogues	M166T423	166.086	423.5	0.0106732	C9H11NO2	C20488	3.75205e+06	5.24444e+06	73.48	3.38132e+06	3.29594e+06	34.78	3.94758e+06	4.99756e+06	46.82	6.51692e+06	6.56288e+06	24.74	0.00473602	2.32	0.0144157	1.11882	pos
Methylmalonic acid	Carboxylic acids and derivatives	Dicarboxylic acids and derivatives	M117T670	116.927	670.1	0.000749868	C4H6O4	C02170	3.75263e+07	2.39599e+07	108.71	1.54274e+07	1.40118e+07	63.83	5.22457e+07	1.00375e+07	141.82	5.53055e+08	1.68029e+08	156.12	0.00207243	2.68	0.00809257	1.02608	neg
N-a-Acetylcitrulline	Carboxylic acids and derivatives	Amino acids, peptides, and analogues	M217T312	217.118	312.3	0.814009	C8H15N3O4	C15532	1.54613e+06	1.51003e+06	40.93	2.41142e+06	2.37798e+06	55.89	1.13915e+06	956110	30.45	1.00897e+06	902384	56.11	0.0216175	1.67	0.047953	1.00109	pos
trans-Cinnamate	Cinnamic acids and derivatives	Cinnamic acid esters	M147T197	146.964	197.3	7.10209	C9H8O2	C00423	1.54693e+07	1.63833e+07	50.04	1.99886e+07	1.78214e+07	79.43	7.80793e+07	6.88058e+07	75.91	1.11218e+08	4.17384e+07	103.48	0.000121833	3.91	0.000898946	1.65934	neg
trans-Ferulic acid	Cinnamic acids and derivatives	Hydroxycinnamic acids and derivatives	M177T472	177.055	471.8	23.9135	C10H10O4	C01494	2.05041e+06	1.82603e+06	65.25	6.30142e+06	6.96773e+06	70.12	674621	406821	68.64	622861	469488	75.7	1.32974e-06	5.88	2.19836e-05	1.38291	pos
Caffeate	Cinnamic acids and derivatives	Hydroxycinnamic acids and derivatives	M181T133	181.053	133.2	17.0846	C9H8O4	C01197	9.69297e+06	8.83437e+06	35.72	9.32506e+06	9.39852e+06	17.85	1.10401e+07	1.02953e+07	36.81	1.35678e+07	1.31196e+07	21.68	0.0370128	1.43	0.0725564	1.14023	pos
4-Hydroxycinnamic acid	Cinnamic acids and derivatives	Hydroxycinnamic acids and derivatives	M147T664	146.98	664.1	0.0290683	C9H8O3	C00811	1.11563e+07	6.27625e+06	117.16	8.90655e+06	5.985e+06	93.78	9.51735e+06	5.81918e+06	102.01	2.35683e+06	2.09524e+06	68.15	0.011278	1.95	0.0288801	1.08331	pos
Coumarin	Coumarins and derivatives	0	M147T187	147.043	186.6	3.78642	C9H6O2	C05851	1.80506e+08	1.81219e+08	24.73	1.32024e+08	1.38203e+08	19.16	2.13799e+08	1.78817e+08	27.96	2.87224e+08	2.88371e+08	21.85	3.66406e-06	5.44	4.69682e-05	1.45571	pos
5,6-Dihydro-5-fluorouracil	Diazines	Pyrimidines and pyrimidine derivatives	M133T175	133.032	175	0.452293	C4H5FN2O2	C16630	1.43028e+08	1.12379e+08	90.66	4.29095e+08	4.71745e+08	43.03	4.03554e+07	2.4384e+07	151.79	1.48046e+07	1.13395e+07	82.5	2.6409e-08	7.58	1.13662e-06	1.65739	pos
(R)-5,6-Dihydrothymine	Diazines	Pyrimidines and pyrimidine derivatives	M128T692	128.062	691.5	24.2071	C5H8N2O2	C21028	1.27076e+06	355013	190.35	1.38885e+06	261127	214.18	3.90266e+06	2.60149e+06	79.04	3.53246e+06	2.6868e+06	76.31	0.000246485	3.61	0.00132145	1.45161	pos
Dihydrouracil	Diazines	Pyrimidines and pyrimidine derivatives	M113T733	112.985	733	13.7349	C4H6N2O2	C00429	6.28168e+06	4.22691e+06	91.48	4.30938e+06	4.52786e+06	44.14	6.49738e+06	7.00238e+06	50.09	2.30081e+07	1.80001e+07	65.74	0.000179769	3.75	0.00119895	1.44867	neg
Myristic acid	Fatty Acyls	Fatty acids and conjugates	M229T743_1	229.18	742.8	1.34928	C14H28O2	C06424	2.68167e+07	2.84812e+07	16.86	3.11969e+07	2.91638e+07	29.27	1.41974e+07	1.32214e+07	24.53	1.2217e+07	1.20938e+07	10.4	1.57701e-10	9.8	2.38221e-08	1.97237	pos
Citramalic acid	Fatty Acyls	Fatty acids and conjugates	M147T76	147.029	75.8	9.50398	C5H8O5	C00815	2.83057e+07	2.70945e+07	19.06	2.82658e+07	2.99658e+07	21.42	2.33678e+07	2.3076e+07	19.66	1.5939e+07	1.5036e+07	18.37	1.68887e-06	5.77	3.66855e-05	1.77752	neg
Lipoxin B4	Fatty Acyls	Eicosanoids	M335T779	335.219	779.4	0.185905	C20H32O5	C06315	3.46259e+06	3.29674e+06	57.78	3.15655e+06	2.8344e+06	44.74	1.11607e+07	9.49764e+06	62.41	1.11495e+07	1.06724e+07	37.49	3.5271e-06	5.45	4.57454e-05	1.75609	pos
9(S)-HPODE	Fatty Acyls	Lineolic acids and derivatives	M312T796	312.227	795.9	11.2098	C18H32O4	C14827	3.92556e+07	3.63426e+07	39.77	3.46441e+07	2.92279e+07	46.99	1.58022e+08	9.787e+07	79.49	3.02784e+08	1.72366e+08	87.6	3.91926e-05	4.41	0.000374456	1.63957	neg
13,14-Dihydro-15-keto-PGE2	Fatty Acyls	Eicosanoids	M333T796	333.205	795.9	6.03233	C20H32O5	C04671	3.2201e+06	2.84591e+06	43.98	3.14679e+06	2.8144e+06	61	1.54663e+07	8.29393e+06	85.38	19758716	1.13483e+07	81.61	9.5407e-05	4.02	0.000740627	1.58072	neg
8,9-DiHETrE	Fatty Acyls	Eicosanoids	M337T827	337.239	827.5	1.11494	C20H34O4	C14773	5.07227e+06	4.21615e+06	43.17	3.52347e+06	3.96979e+06	33.95	2.45659e+07	7.96885e+06	98.02	4.6717e+07	3.23541e+07	97.21	0.000434417	3.36	0.0023791	1.55532	neg
Butyryl-L-carnitine	Fatty Acyls	Fatty acid esters	M232T364	232.154	364.3	0.217884	C11H21NO4	C02862	8.53036e+06	3.48578e+06	186.1	1.30933e+06	844127	85.6	2.1072e+07	1.08285e+07	112.7	4.60951e+07	3.9606e+07	76.58	2.56061e-05	4.59	0.000216542	1.5139	pos
Palmitic acid	Fatty Acyls	Fatty acids and conjugates	M255T838	255.233	837.7	0.139081	C16H32O2	C00249	7.684e+06	7.26592e+06	53.41	7.23209e+06	4.7921e+06	56.2	1.05084e+07	1.1588e+07	46.82	2.29457e+07	1.84835e+07	49.25	0.000275307	3.56	0.00167326	1.50008	neg
Prostaglandin H2	Fatty Acyls	Eicosanoids	M333T763	333.207	762.7	2.67101	C20H32O5	C00427	3.2988e+06	2.86514e+06	41.81	2.47253e+06	2.31092e+06	42.67	1.53769e+07	6.47606e+06	121.24	2.53236e+07	1.90056e+07	89.33	0.00111394	2.95	0.00499855	1.49424	neg
Linoleic acid	Fatty Acyls	Lineolic acids and derivatives	M281T798	281.138	798	0.881776	C18H32O2	C01595	4.72187e+07	5.06753e+07	41.5	3.57741e+07	3.7754e+07	47.55	1.9971e+07	1.99731e+07	28.13	1.83578e+07	1.7472e+07	16.61	0.00570975	2.24	0.0167765	1.46614	pos
Jasmonic acid	Fatty Acyls	Lineolic acids and derivatives	M193T693	193.122	692.8	21.9239	C12H18O3	C08491	3.844e+06	2.23781e+06	140.32	344295	255434	94.09	2.79687e+07	1.94047e+07	94.24	5.07194e+07	4.0496e+07	86.57	4.37614e-06	5.36	5.42896e-05	1.45037	pos
13S-hydroxyoctadecadienoic acid	Fatty Acyls	Lineolic acids and derivatives	M295T812	295.228	812.3	0.677442	C18H32O3	C14762	1.32384e+07	1.04297e+07	37.96	9.52826e+06	8.47104e+06	55.49	2.33023e+07	2.09717e+07	54.63	3.2689e+07	3.08807e+07	45.42	4.85529e-05	4.31	0.00044669	1.4223	neg
Oxaloacetate 4-methyl ester	Fatty Acyls	Fatty acid esters	M147T248	147.023	248.2	13.5528	C5H6O5	C03716	3.64644e+06	3.21796e+06	72.44	2.85555e+06	2.52364e+06	40.06	4.86967e+06	5.05899e+06	38.92	6.30102e+06	5.48575e+06	29.72	0.0011943	2.92	0.00475743	1.39577	pos
Hexadecanedioate	Fatty Acyls	Fatty acids and conjugates	M285T756	285.207	756.4	0.434772	C16H30O4	C19615	2.51811e+07	18295494	79.6	1.22488e+07	1.15594e+07	62.04	1.46208e+08	1.16611e+08	112.05	2.41499e+08	9.20466e+07	118.62	0.000219144	3.66	0.00140044	1.37484	neg
9,10-Epoxyoctadecenoic acid	Fatty Acyls	Fatty acids and conjugates	M295T832	295.228	832.4	0.338721	C18H32O3	C14825	3.34692e+07	3.39601e+07	25.89	3.47744e+07	2.91483e+07	40.54	5.24826e+07	5.30538e+07	41.79	6.54005e+07	6.61627e+07	40.75	0.00524728	2.28	0.0169752	1.31231	neg
Undecanoic acid	Fatty Acyls	Fatty acids and conjugates	M187T35	186.956	35	2.76682	C11H22O2	C17715	2.2268e+07	2.2916e+07	11.76	2.25278e+07	2.15399e+07	16.22	3.53549e+07	3.47801e+07	25.76	2.75731e+07	2.69109e+07	10.48	3.19322e-05	4.5	0.000256256	1.29597	pos
Butyric acid	Fatty Acyls	Fatty acids and conjugates	M89T444	89.0596	443.6	0.853361	C4H8O2	C00246	1.27171e+07	1.05845e+07	73.54	2.28262e+07	1.21441e+07	92.23	2.69989e+06	1.74471e+06	85.64	3.96432e+06	3.60691e+06	60.25	4.3962e-05	4.36	0.000332043	1.24738	pos
Dodecanedioic acid	Fatty Acyls	Fatty acids and conjugates	M211T801	211.133	801	0.0473634	C12H22O4	C02678	7.76393e+06	7.95597e+06	13.26	5.57788e+06	5.23184e+06	26	4.41187e+06	4.95214e+06	33.36	4.65332e+06	5.11998e+06	28.25	0.000813799	3.09	0.00392829	1.24366	neg
2-Hydroxyadipic acid	Fatty Acyls	Fatty acids and conjugates	M163T94	163.079	94.4	21.9586	C6H10O5	C02360	1.0781e+07	1.13727e+07	43.01	1.00762e+07	8.90597e+06	44.8	1.69881e+07	1.55688e+07	57.76	1.66742e+07	1.77581e+07	22.24	0.0109	1.96	0.0281413	1.21483	pos
Pelargonic acid	Fatty Acyls	Fatty acids and conjugates	M157T743	157.122	742.5	0.0259202	C9H18O2	C01601	2.28271e+06	2.18387e+06	17.54	2.81843e+06	2.69678e+06	24.11	2.95864e+06	2.92156e+06	16.66	3.09185e+06	2.9509e+06	22.4	0.0448307	1.35	0.0919195	1.13704	neg
3-Hydroxyvalproic acid	Fatty Acyls	Fatty acids and conjugates	M159T456	159.102	455.7	2.03643	C8H16O3	C16651	4.92526e+06	3.83791e+06	49.21	2.60159e+06	2.34905e+06	25.87	6.68877e+06	5.46303e+06	40.62	6.73004e+06	6.76112e+06	42.64	8.04161e-05	4.09	0.000655232	1.07709	neg
3-Hydroxymethylglutaric acid	Fatty Acyls	Fatty acids and conjugates	M145T837	144.982	837.3	4.61636	C6H10O5	C03761	1.23076e+08	7.79541e+07	67.39	1.92195e+08	1.07124e+08	87.82	8.65152e+08	8.01681e+08	51.92	3.0087e+08	1.80389e+08	85.65	3.2099e-05	4.49	0.00025662	1.07511	pos
13(S)-HpOTrE	Fatty Acyls	Lineolic acids and derivatives	M293T818	293.211	818.2	12.3616	C18H30O4	C04785	4.79598e+06	1.68769e+06	107.88	3.28725e+06	1.40474e+06	91.44	2.12297e+07	1.67113e+07	89.46	1.8937e+07	1.71089e+07	79.83	0.00497702	2.3	0.0150247	1.2228	pos
Baicalin	Flavonoids	Flavonoid glycosides	M447T525	447.095	525.4	5.36799	C21H18O11	C10025	3.6391e+06	3.38046e+06	38.51	6.22571e+06	7.23116e+06	83.39	1.07829e+06	374304	149.5	545588	389622	80.7	9.5935e-07	6.02	1.69904e-05	1.71617	pos
Glycerophosphocholine	Glycerophospholipids	Glycerophosphocholines	M258T84	258.109	84	3.29929	C8H21NO6P	C00670	3.02694e+09	2.52013e+09	39.12	3.7139e+09	3.50567e+09	32.32	2.18224e+09	2.25138e+09	38.42	1.75242e+09	1.89688e+09	48.34	0.00252611	2.6	0.00867638	1.27085	pos
1-palmitoylglycerophosphocholine	Glycerophospholipids	Glycerophosphocholines	M496T731	496.337	730.8	5.64133	C24H51NO7P	C04102	2.32474e+08	2.73746e+08	91.44	2.65427e+07	1.18819e+07	184.77	7.53128e+06	3.79372e+06	136.78	1.56671e+07	1.0454e+07	93.49	0.00269503	2.57	0.00915052	1.03873	pos
L-Malic acid	Hydroxy acids and derivatives	Beta hydroxy acids and derivatives	M133T98	133.049	97.6	0.23304	C4H6O5	C00149	6.43587e+06	6.40937e+06	31.25	6.13392e+06	6.17183e+06	24.39	3.11802e+06	2.75375e+06	44.33	2.45247e+06	2.37041e+06	20.05	1.07166e-07	6.97	4.87428e-06	1.91886	neg
L-Lactic acid	Hydroxy acids and derivatives	Alpha hydroxy acids and derivatives	M89T402	89.0226	401.8	5.46544	C3H6O3	C00186	1.77779e+08	1.85246e+08	38.61	1.33981e+08	1.10096e+08	79.49	4.08513e+09	1.9437e+08	154.89	9.20589e+09	1.08349e+10	61.92	0.000168798	3.77	0.00114759	1.57299	neg
12-Hydroxydodecanoic acid	Hydroxy acids and derivatives	Medium-chain hydroxy acids and derivatives	M215T711_2	215.165	711.4	1.97058	C12H24O3	C08317	3.85443e+06	3.48001e+06	34.42	1.64623e+06	1.4967e+06	22.71	6620416	6.92707e+06	36.81	1.14295e+07	1.20833e+07	64.12	4.38256e-07	6.36	1.33142e-05	1.45614	neg
3-Methyladenine	Imidazopyrimidines	Purines and purine derivatives	M149T781	149.023	781.4	2.10338	C6H7N5	C00913	1.94992e+08	2.15991e+08	42.7	1.87358e+08	1.85665e+08	28.43	4.0042e+07	3.97355e+07	11.97	3.91603e+07	3.63371e+07	18.89	1.23681e-08	7.91	6.43808e-07	2.05833	pos
Uric acid	Imidazopyrimidines	Purines and purine derivatives	M167T98	167.02	98.3	3.14007	C5H4N4O3	C00366	8.28302e+06	5.69458e+06	57.7	12402696	1.09365e+07	44.8	128443163	2.96782e+07	142.93	1.68966e+08	1.19081e+08	75.41	3.79489e-06	5.42	6.62431e-05	1.92356	neg
4-Amino-5-hydroxymethyl-2-methylpyrimidine	Imidazopyrimidines	0	M140T31_2	140.081	31.5	4.49714	C6H9N3O	C01279	223198989	2.43488e+08	40.31	1.78782e+08	1.21827e+08	91.1	1.65008e+07	1.96941e+07	47.33	2.47201e+07	2.17274e+07	47.15	3.84473e-09	8.42	2.9919e-07	1.89277	pos
Xanthoxin	Imidazopyrimidines	0	M251T700	251.164	699.7	0.725326	C15H22O3	C13453	4.25984e+06	4.63238e+06	24.84	3.86543e+06	3.83196e+06	18.31	3.04458e+06	3.14812e+06	14.93	2.67704e+06	2.79834e+06	12.23	0.000193913	3.71	0.00108648	1.62902	pos
Theophylline	Imidazopyrimidines	Purines and purine derivatives	M180T463	180.065	462.5	3.88748	C7H8N4O2	C07130	2.82775e+07	2.86404e+07	51.41	3.51634e+07	3.43335e+07	34.89	1.46247e+07	1.21103e+07	56.38	1.36158e+07	1.38449e+07	32.4	5.92879e-05	4.23	0.00041981	1.38871	pos
Pyrimidodiazepine	Imidazopyrimidines	0	M221T397	221.092	396.6	0.818911	C9H11N5O2	C02587	1.42507e+07	1.37379e+07	27.12	1.41552e+07	1.48872e+07	12.76	9.79149e+06	8.99908e+06	29.25	1.10543e+07	1.11485e+07	24.77	0.00447246	2.35	0.0137669	1.14584	pos
Indolepyruvate	Indoles and derivatives	Indolyl carboxylic acids and derivatives	M204T208	204.063	207.8	2.3463	C11H9NO3	C00331	4.15413e+06	4.45359e+06	37.54	2.65374e+06	2.18833e+06	60.17	9.12494e+06	9.15334e+06	54.85	9.99659e+06	9.26343e+06	32.61	1.67368e-06	5.78	2.6227e-05	1.5557	pos
5-Hydroxyindoleacetic acid	Indoles and derivatives	Indolyl carboxylic acids and derivatives	M174T330	174.055	329.8	24.3256	C10H9NO3	C05635	1.20621e+06	1.21437e+06	33.55	974906	842677	74.96	3.3339e+06	2.722e+06	69	2.36433e+06	2.44671e+06	28.61	0.000232135	3.63	0.00126297	1.27316	pos
6-Hydroxydaidzein	Isoflavonoids	Isoflav-2-enes	M270T517	270.079	517.3	9.07418	C15H10O5	C14314	9.62612e+06	6.00697e+06	111.3	1.94422e+07	1.3716e+07	96.73	1.57402e+06	882140	106.74	2.44329e+06	471703	219.18	3.24304e-06	5.49	4.34416e-05	1.69493	pos
Equol	Isoflavonoids	Isoflavans	M242T775	242.284	774.6	1.5255	C15H14O3	C14131	9.00798e+07	8.28163e+07	43.29	2.08143e+08	2.01975e+08	23.15	2.28391e+08	2.17845e+08	27.87	2.24336e+08	2.30198e+08	17.26	1.06835e-07	6.97	3.2532e-06	1.64441	pos
Formononetin	Isoflavonoids	O-methylated isoflavonoids	M268T567	268.065	566.9	16.616	C16H12O4	C00858	6.01985e+06	4.64797e+06	108.07	1.1946e+07	7.73607e+06	93.36	1142481	678184	87.75	1.55738e+06	346760	188.78	3.20082e-06	5.49	5.79618e-05	1.59196	neg
Genistin	Isoflavonoids	Isoflavonoid O-glycosides	M432T798	432.237	798.3	1.14662	C21H20O10	C09126	5.84255e+07	6.05091e+07	28.95	5.97039e+07	6.55133e+07	25.56	4.23102e+07	3.63892e+07	38.5	3.62466e+07	3.30952e+07	20.68	0.0021379	2.67	0.00763223	1.40806	pos
2-Ketohexanoic acid	Keto acids and derivatives	Medium-chain keto acids and derivatives	M130T597	130.064	596.7	5.85673	C6H10O3	C00902	8.86144e+06	6.97444e+06	52.59	1.07646e+07	9.60421e+06	53.8	5.8436e+06	5.17466e+06	50.59	3.83301e+06	4.1717e+06	64.88	0.00132546	2.88	0.00517817	1.46097	pos
Oxoglutaric acid	Keto acids and derivatives	Gamma-keto acids and derivatives	M146T69	146.03	68.5	0.217376	C5H6O5	C00026	2.88e+06	501360	217.99	799325	537777	94.35	3.92345e+06	2.89189e+06	72.69	2.42418e+06	2.58014e+06	51.92	0.000888343	3.05	0.00372553	1.32745	pos
Ketoleucine	Keto acids and derivatives	Short-chain keto acids and derivatives	M129T327_2	129.054	327.2	13.3137	C6H10O3	C00233	1.9213e+08	1.76515e+08	27.79	1.57549e+08	1.57178e+08	21.92	2.33434e+08	2.56023e+08	21.92	2.33116e+08	2.39145e+08	18.67	0.00194714	2.71	0.00775015	1.09603	neg
(R)-Pantolactone	Lactones	Gamma butyrolactones	M132T757	131.534	757.2	0.00111366	C6H10O3	C01012	3.78315e+06	2.0002e+06	74.6	6.01883e+06	6.13722e+06	57.47	4.04807e+07	3.00909e+07	84.18	1.69162e+07	1.62043e+07	87.57	1.58938e-05	4.8	0.000149872	1.41355	pos
Dehydroascorbate	Lactones	Gamma butyrolactones	M174T564	173.965	564.3	3.16283	C6H6O6	C05422	6.53234e+06	7.78626e+06	62.34	3.14497e+06	1.4096e+06	91.69	3.73292e+06	3.36355e+06	59.43	1.14974e+06	782682	67.48	0.0016687	2.78	0.00687055	1.28666	neg
Neocnidilide	Lactones	Gamma butyrolactones	M177T707	177.127	706.7	22.7746	C12H18O2	C17002	1.79304e+06	519169	97.37	1.4796e+06	690252	83.02	5.23337e+06	3.76868e+06	76.26	8.47908e+06	7.76291e+06	77.89	0.0110239	1.96	0.0284215	1.20894	pos
cis-1,2-Dihydronaphthalene-1,2-diol	Naphthalenes	0	M163T67	163.075	67.3	1.69247	C10H10O2	C04314	2.03063e+06	1.01021e+06	79.16	1.20744e+06	1.06382e+06	54.37	6.69064e+06	2.93531e+06	112.2	9.22004e+06	3.73476e+06	94.49	7.99246e-05	4.1	0.000532186	1.52715	pos
Pseudouridine	Nucleoside and nucleotide analogues	0	M243T138	243.061	138.4	6.68146	C9H12N2O6	C02067	1.20668e+07	1.24279e+07	62.06	2.19342e+07	2.48003e+07	61.67	1.59126e+08	5.06306e+07	148.34	1.59053e+08	8.95985e+07	125.86	0.0016071	2.79	0.00665085	1.44145	neg
Ureidopropionic acid	Organic carbonic acids and derivatives	Ureas	M132T31	132.056	30.8	17.4169	C4H8N2O3	C02642	1.6566e+07	1.38428e+07	76.32	1.3946e+07	1.18811e+07	61.63	1.16453e+08	8.81944e+07	100.7	1.26178e+08	6.92733e+07	74.35	1.59665e-06	5.8	2.52062e-05	1.8152	pos
Ciliatine	Organic phosphonic acids and derivatives	Organic phosphonic acids	M126T634	125.986	633.7	3.38521	C2H8NO3P	C03557	3.08456e+06	1.1604e+06	146.98	3.11634e+06	2.03643e+06	80.93	1.37908e+07	8.51338e+06	91.64	5.37366e+07	1.21101e+07	137.41	1.12935e-05	4.95	0.000114631	1.76112	pos
Acetylphosphate	Organic phosphoric acids and derivatives	Phosphate esters	M140T299	139.982	299.3	0.0102901	C2H5O5P	C00227	8.83437e+10	4.12712e+10	183.12	2.39942e+10	2.69479e+09	143.43	5.94743e+08	5.26748e+08	75.67	4.73798e+08	3.81571e+08	87.63	0.000631367	3.2	0.00282301	1.77853	pos
Monomethyl sulfate	Organic sulfuric acids and derivatives	Sulfuric acid esters	M112T66	111.984	65.9	12.5017	CH4O4S	C02704	4.39425e+07	4.79499e+07	44.09	6.79246e+07	6.56936e+07	39.05	8.83364e+06	5.90525e+06	70.93	9.29173e+06	6.95949e+06	54.49	1.42621e-10	9.85	2.24235e-08	1.8763	pos
L-Carnitine	Organonitrogen compounds	Quaternary ammonium salts	M162T87	162.112	86.9	1.53582	C7H15NO3	C00318	1.22539e+09	1.37492e+09	47.6	1.08564e+09	1.0488e+09	16.36	2.66726e+09	2.28021e+09	43.56	3.73954e+09	3.53112e+09	28.38	5.1757e-07	6.29	1.06614e-05	1.98472	pos
Porphobilinogen	Organonitrogen compounds	Amines	M226T704	226.18	703.7	2.12643	C10H14N2O4	C00931	5.04528e+08	4.19599e+08	52.46	4.94754e+08	3.98732e+08	58.01	3.70725e+07	3.32326e+07	44.89	5.46389e+07	5.49358e+07	13.58	1.16288e-07	6.93	3.47242e-06	1.98295	pos
Ascorbate	Organonitrogen compounds	Quaternary ammonium salts	M177T36	176.971	36	3.99462	C6H8O6	C00072	3.96235e+07	3.98298e+07	20.43	3.9253e+07	3.88091e+07	21.68	6.63889e+07	6.35957e+07	27.45	6.39922e+07	6.19001e+07	23.72	4.93347e-05	4.31	0.000365105	1.67258	pos
Histamine	Organonitrogen compounds	Amines	M111T42	111.081	41.6	9.00247	C5H9N3	C00388	9.84528e+09	3.69304e+08	254.66	4.80067e+08	2.69356e+08	87.77	5.38157e+07	4.72025e+07	66.28	5.63381e+07	6.97477e+07	42.37	0.000352795	3.45	0.00177875	1.62209	pos
Choline	Organonitrogen compounds	Quaternary ammonium salts	M104T133	104.107	133.3	0.960549	C5H14NO	C00114	7.291e+06	6.87849e+06	46.46	7.69922e+06	8.23351e+06	49.32	6.46411e+07	3.32696e+07	126.05	5.96308e+07	2.1659e+07	151.37	3.05152e-05	4.52	0.000247985	1.49763	pos
1,1-Dimethylbiguanide	Organonitrogen compounds	Guanidines	M129T73	129.102	73	6.30352e-05	C4H11N5	C07151	6.64445e+06	5.02424e+06	68.53	3.48761e+06	3.33491e+06	20.18	9.28624e+06	9.92467e+06	42.66	1.34057e+07	1.37383e+07	28.86	4.35994e-07	6.36	9.4229e-06	1.46608	pos
Beta-Guanidinopropionic acid	Organonitrogen compounds	Guanidines	M114T244	114.065	243.7	26.5988	C4H9N3O2	C03065	1.03046e+07	6.5633e+06	74.97	1.17298e+07	6.0166e+06	109.17	2.51068e+07	2.6622e+07	41.19	7.56259e+07	1.98704e+07	184.53	0.00296876	2.53	0.00993973	1.35767	pos
Acetylcholine	Organonitrogen compounds	Quaternary ammonium salts	M146T92	146.117	92.5	2.05314	C7H16NO2	C01996	2.36069e+08	2.62593e+08	41.12	2.12678e+08	2.09853e+08	14.44	2.75603e+08	2.73509e+08	40.55	4.42796e+08	3.82092e+08	48.38	0.0162636	1.79	0.0383398	1.26263	pos
2,3-Butanediol	Organooxygen compounds	Alcohols and polyols	M155T67	154.99	66.9	3.08735	C4H10O2S2	C00265	3.70715e+09	4.48413e+09	44.42	3.62447e+09	2.91928e+09	68.25	1.99797e+08	6.07845e+07	167.84	1.06678e+08	1.21346e+08	45.45	7.00311e-12	11.15	2.99733e-09	2.104	pos
Azatyrosine	Organooxygen compounds	Carbohydrates and carbohydrate conjugates	M183T45	183.08	45.3	21.9794	C8H10N2O3	C21325	3.95391e+07	4.34219e+07	41.69	2.03772e+07	1.89249e+07	48.85	6.50729e+06	5.40177e+06	52.29	6.44834e+06	4.8036e+06	48.3	3.03014e-08	7.52	1.26866e-06	2.02617	pos
D-Xylitol	Organooxygen compounds	Carbohydrates and carbohydrate conjugates	M152T576	152.071	575.9	13.8094	C5H12O5	C00379	6.22847e+06	6.28242e+06	29.94	7.50922e+06	8.3085e+06	34.19	2.85375e+06	2.87865e+06	10.5	1.62325e+06	724322	95.93	1.07255e-05	4.97	0.000110044	1.8527	pos
Mannitol	Organooxygen compounds	Carbohydrates and carbohydrate conjugates	M183T65	182.985	65.3	0.878744	C6H14O6	C00392	2.27306e+08	1.89477e+08	65.23	3.54119e+08	1.7221e+08	92.96	4.97644e+07	4.46354e+07	44.44	3.40629e+07	3.40092e+07	33.86	3.2983e-05	4.48	0.00026196	1.80799	pos
D-Psicose	Organooxygen compounds	Carbohydrates and carbohydrate conjugates	M181T730	181.014	729.8	0.926742	C6H12O6	C06468	1.89255e+07	1.87718e+07	33.1	2.21111e+07	2.08984e+07	34.36	7.47107e+07	6.35326e+07	76.93	1.12382e+08	1.19371e+08	55.66	5.02171e-06	5.3	5.98937e-05	1.80732	pos
Glucose 6-phosphate	Organooxygen compounds	Carbohydrates and carbohydrate conjugates	M259T75	259.021	75.3	4.41093	C6H13O9P	C00092	8.21979e+06	6.94176e+06	66.91	5.8081e+06	6.27396e+06	33.11	3.67162e+06	3.1186e+06	102.26	2.56672e+06	2.08694e+06	55.15	0.000769903	3.11	0.00374815	1.59229	neg
D-Fructose	Organooxygen compounds	Carbohydrates and carbohydrate conjugates	M181T714	181.014	714.1	0.311703	C6H12O6	C00095	4.3378e+07	4.57535e+07	26.85	7.54853e+07	8.1283e+07	49.94	2.89791e+07	2.08367e+07	77.11	1.12128e+07	8.9519e+06	78.08	2.01558e-05	4.7	0.000180349	1.55327	pos
3-Hydroxybenzaldehyde	Organooxygen compounds	Carbonyl compounds	M123T68	123.044	68.2	3.05582	C7H6O2	C03067	5.57486e+06	5.24186e+06	55.03	4.97996e+06	6.26289e+06	62.8	3.00854e+07	2.22693e+07	76.84	1.72583e+07	1.36355e+07	61.05	2.42842e-05	4.61	0.000207873	1.44214	pos
Sorbitol	Organooxygen compounds	Carbohydrates and carbohydrate conjugates	M181T91	181.071	91.2	1.40832	C6H14O6	C00794	3.1594e+07	2.53927e+07	47.59	3.21841e+07	3.38482e+07	28.87	2.01756e+07	2.05631e+07	32.81	1.67328e+07	1.79125e+07	42.98	0.00138248	2.86	0.00595797	1.42222	neg
4-Hydroxybenzaldehyde	Organooxygen compounds	Carbonyl compounds	M121T279	121.028	278.9	15.8972	C7H6O2	C00633	9.44647e+06	7.43487e+06	56.35	8.81392e+06	7.1794e+06	62.87	1.42342e+07	9.2498e+06	83.81	3.30967e+08	1.19146e+08	153.41	0.0115611	1.94	0.0317021	1.41863	neg
Glyceric acid	Organooxygen compounds	Carbohydrates and carbohydrate conjugates	M105T82	105.018	81.7	1.35882	C3H6O4	C00258	1.9956e+07	1.86721e+07	50.47	1.7939e+07	1.75208e+07	7.93	1.64077e+07	1.30286e+07	66.86	1.0197e+07	9.50434e+06	34.27	0.00174922	2.76	0.00712636	1.35091	neg
Jasmone	Organooxygen compounds	Carbonyl compounds	M147T693	147.116	693.1	24.0218	C11H16O	C08490	1.51619e+06	379349	106.91	475798	325062	94.22	6.7948e+06	5.29018e+06	95.97	1.16423e+07	1.14041e+07	84.34	0.00048264	3.32	0.00229522	1.33171	pos
2-Heptanone	Organooxygen compounds	Carbonyl compounds	M113T89	112.985	88.9	11.3245	C7H14O	C08380	9.24404e+08	9.33601e+08	4.99	9.63224e+08	9.48867e+08	8.14	1.01948e+09	9.95574e+08	4.69	1.01373e+09	1.01199e+09	4.44	0.00551145	2.26	0.0176571	1.28826	neg
Glyceraldehyde	Organooxygen compounds	Carbohydrates and carbohydrate conjugates	M89T553	89.0225	553.2	6.93157	C3H6O3	C02154	5.21837e+07	4.67525e+07	67.15	1.56307e+08	1.39893e+08	26.87	1.15038e+09	2.40086e+08	151.41	1478459522	1.83935e+08	187.88	0.00463708	2.33	0.0153955	1.19907	neg
Threonic acid	Organooxygen compounds	Carbohydrates and carbohydrate conjugates	M135T80	135.029	80.4	9.62759	C4H8O5	C01620	2.33725e+08	2.67175e+08	35.52	1.98391e+08	1.95971e+08	49.16	2.22668e+08	1.89003e+08	71.66	7.18086e+08	5.20588e+08	69.75	0.000314925	3.5	0.00185358	1.17413	neg
D-Gulono-1,4-lactone	Organooxygen compounds	Carbohydrates and carbohydrate conjugates	M178T31	178.134	30.7	4.2274	C6H10O6	C05410	3.10712e+07	1.57497e+07	114.57	1.9184e+07	1.32535e+07	93.41	7.51023e+07	5.01622e+07	132.5	9.12808e+07	6.56893e+07	89.09	0.0114528	1.94	0.0292335	1.08978	pos
myo-Inositol	Organooxygen compounds	Alcohols and polyols	M181T746	181.014	746.4	1.83077	C6H12O6	C00137	1.43802e+07	1.67841e+07	64.61	3.26735e+07	17470079	111.96	1.07581e+08	4.00205e+07	120.44	4.09655e+07	4.05989e+07	59.17	0.00502648	2.3	0.0151502	1.04158	pos
Tridemorph	Oxazinanes	Morpholines	M298T783	298.31	783.1	1.93088	C19H39NO	C11285	1.66009e+08	1.32577e+08	68.07	9.01197e+07	7.12284e+07	78.6	2.5159e+07	1.53583e+07	109.21	1.83602e+07	1.53482e+07	71.38	0.0015528	2.81	0.0058872	1.58931	pos
Morpholine	Oxazinanes	Morpholines	M88T391	88.076	390.7	3.52073	C4H9NO	C14452	9.17408e+07	3.55542e+07	122.5	6.00617e+07	2.48304e+07	105.72	3.16256e+07	8.07512e+06	158.38	1.5151e+07	1.61568e+07	53.13	0.00874658	2.06	0.023536	1.47931	pos
Carnosine	Peptidomimetics	Hybrid peptides	M225T98	225.099	98.4	1.23082	C9H14N4O3	C00386	1.72315e+07	1.6766e+07	57.62	2.51892e+07	2.42043e+07	60.29	4.72779e+08	8.64844e+07	123.59	1.14872e+09	8.3235e+08	67.43	4.13442e-09	8.38	5.17303e-07	2.06864	neg
Phenyl acetate	Phenol esters	0	M135T834	134.893	834	2.47791	C8H8O2	C00548	2.01252e+09	1.90188e+09	98.27	7.52491e+08	1.18432e+08	133	2.39097e+07	2.36586e+07	65.29	2.13503e+07	1.94256e+07	51.58	2.2282e-05	4.65	0.000244471	1.86833	neg
Gemfibrozil	Phenol ethers	0	M249T741	249.149	741	0.401365	C15H22O3	C07020	2.67327e+06	2.66026e+06	3.9	2.42291e+06	2.38829e+06	5.15	2.29883e+06	2.34909e+06	4.05	2.26906e+06	2.27981e+06	7.35	4.17468e-06	5.38	7.14563e-05	1.79791	neg
Anethole	Phenol ethers	Anisoles	M148T31	148.087	30.7	15.5315	C10H12O	C10428	2.55848e+08	1.57143e+08	95.88	2.39634e+08	2.09787e+08	87.69	6.32833e+07	3.4089e+07	135.97	5.21714e+07	2.95841e+07	111.18	0.000234234	3.63	0.00126991	1.51898	pos
Isoelemicin	Phenol ethers	Anisoles	M209T640	209.117	639.9	0.0118453	C12H16O3	C16975	6.25734e+06	6.41793e+06	29.94	2.43892e+06	2.05563e+06	46.4	9.75305e+06	9.68982e+06	88.27	1.29189e+07	1.03033e+07	58.6	2.43382e-05	4.61	0.000208104	1.08382	pos
(R)-4-Hydroxymandelate	Phenols	1-hydroxy-2-unsubstituted benzenoids	M169T94	169.058	94.1	0.891357	C8H8O4	C05343	5.41155e+08	4.92954e+08	37.28	6.62867e+08	6.78314e+08	31.03	5.32187e+07	3.79476e+07	87.28	5.59296e+07	5.68022e+07	19.23	1.72087e-11	10.76	5.68421e-09	2.02365	pos
Norepinephrine	Phenols	Benzenediols	M170T729	169.979	729.4	6.43075	C8H11NO3	C00547	4.7268e+08	3.28438e+08	99.69	4.95366e+08	3.57077e+08	121.66	3.60064e+07	3.18803e+07	68.56	2.33254e+07	1.98377e+07	84.51	1.86329e-08	7.73	8.59566e-07	1.9619	pos
Hydroquinone	Phenols	Benzenediols	M109T360	109.028	360.2	11.9235	C6H6O2	C00530	2.97158e+06	3.4915e+06	59.35	4.87933e+06	4.88577e+06	51.68	1.07538e+06	976478	58.14	736648	553351	72.87	2.38025e-07	6.62	8.995e-06	1.6672	neg
Tyrosol	Phenols	Tyrosols and derivatives	M121T707	121.065	707.1	3.63928	C8H10O2	C06044	4.0328e+06	860321	208.35	906588	830059	26	2.5316e+07	1.15823e+07	106.87	2.51548e+07	2.665e+07	81.03	0.000166245	3.78	0.000957932	1.477	pos
Dopamine	Phenols	Benzenediols	M136T201	136.075	201.3	25.971	C8H11NO2	C03758	1.06056e+08	1.2922e+08	59.33	7.61057e+07	6.9542e+07	50.9	2.44843e+08	2.39031e+08	53.41	2.77655e+08	2.88132e+08	48.13	0.00069416	3.16	0.00304718	1.46961	pos
Vanillylmandelic acid	Phenols	Methoxyphenols	M198T688	198.185	688.4	1.67747	C9H10O5	C05584	1.65907e+07	1.57763e+07	10.64	1.5975e+07	1.54722e+07	7.05	1.86564e+07	1.83436e+07	9.94	1.90518e+07	1.90828e+07	8.47	0.000466414	3.33	0.002236	1.38643	pos
Chavicol	Phenols	1-hydroxy-2-unsubstituted benzenoids	M135T736	135.08	735.7	0.277793	C9H10O	C16930	8.44159e+06	7.63869e+06	80.6	2.90888e+06	3.52027e+06	58.39	3.33369e+07	1.62151e+07	117.76	3.78908e+07	3.19374e+07	96.24	0.00316136	2.5	0.0104126	1.14517	pos
Ibuprofen	Phenylpropanoic acids	0	M189T729	189.127	729.4	21.3295	C13H18O2	C01588	1.26632e+06	483743	145.46	203494	203183	31.48	1.11741e+07	5.93907e+06	128.12	1.40466e+07	1.34869e+07	87.12	6.26085e-05	4.2	0.000435715	1.45812	pos
3,4-Dihydroxyphenylpropanoate	Phenylpropanoic acids	0	M165T201	165.055	201.2	25.0463	C9H10O4	C10447	1.7793e+08	1.82132e+08	50.54	1.53754e+08	1.36436e+08	40.43	3.05673e+08	3.25522e+08	50.6	3.28828e+08	3.28339e+08	42.13	0.0376034	1.42	0.073474	1.134	pos
Capsidiol	Prenol lipids	Sesquiterpenoids	M219T812	219.174	811.8	0.000467651	C15H24O2	C09627	5.74543e+07	5.38145e+07	16.5	5.12665e+07	5.13868e+07	11.4	7.27421e+07	7.53198e+07	8.78	7.94418e+07	7.91848e+07	15.6	1.84133e-07	6.73	4.87479e-06	1.68733	pos
Caryophyllene alpha-oxide	Prenol lipids	Sesquiterpenoids	M221T799	221.19	799.2	1.2478	C15H24O	C16908	1.92374e+06	2.06664e+06	55.45	1.61378e+06	1.78194e+06	55.62	8.10599e+06	7.83155e+06	46.96	8.79942e+06	7.48103e+06	62.67	6.47678e-06	5.19	7.39217e-05	1.65756	pos
alpha-Cedrene	Prenol lipids	Sesquiterpenoids	M205T821	205.195	820.6	0.370379	C15H24	C09630	1.0203e+06	488290	97.49	462900	413879	27.73	5.5226e+06	4.94272e+06	78.1	1.47968e+07	8.62853e+06	148.96	0.000133358	3.87	0.000798283	1.59394	pos
Quassin	Prenol lipids	Terpene lactones	M369T664	369.174	664.1	9.99529	C22H28O6	C08778	2.77935e+06	2.97385e+06	37.76	1.99012e+06	1.81925e+06	33.63	4.93498e+06	4.19497e+06	49.14	6.78225e+06	7.04369e+06	53.67	3.75642e-05	4.43	0.000360676	1.50006	neg
Antibiotic JI-20A	Prenol lipids	Triterpenoids	M482T826	482.322	825.8	3.55238	C19H39N5O9	C17704	6.04262e+06	5.90866e+06	52.19	3.89879e+06	4.96227e+06	73.39	1.40753e+07	1.18674e+07	88.34	2.97035e+07	3.12732e+07	41.65	0.000206729	3.68	0.00114496	1.26544	pos
(2E,6E)-Farnesol	Prenol lipids	Sesquiterpenoids	M223T821	223.205	820.8	0.622285	C15H26O	C01126	1.77669e+06	1.13618e+06	66.5	911994	892215	40.07	7.2523e+06	5.09296e+06	82.01	9.21696e+06	5.05412e+06	107.2	0.0011268	2.95	0.00453105	1.2281	pos
Juvenile hormone III	Prenol lipids	Monoterpenoids	M267T798	267.195	798.3	2.15573	C16H26O3	C09694	7.71239e+06	8.02166e+06	68	6.32955e+06	6.06328e+06	75.12	2.70265e+07	1.62067e+07	109.33	4.41888e+07	2.34403e+07	108.32	0.0129418	1.89	0.0321108	1.15296	pos
1-Methyladenosine	Purine nucleosides	0	M282T143	282.119	143.3	2.92722	C11H15N5O4	C02494	3.6318e+07	3.49107e+07	41.24	3.37435e+07	3.21347e+07	21.93	2.24156e+07	2.27048e+07	18.34	2.10634e+07	2.08096e+07	20.1	0.0019544	2.71	0.00709886	1.14722	pos
allopurinol	Pyrazolopyrimidines	Pyrazolo[3,4-d]pyrimidines	M137T299	137.046	298.8	0.045821	C5H4N4O	C06816	5.24649e+07	3.86337e+07	102.89	2.88877e+07	1.5209e+07	141.85	1.65638e+08	6.82527e+07	112.37	1.32587e+08	1.20391e+08	62.91	0.000630421	3.2	0.00282301	1.25483	pos
Quinolinic acid	Pyridines and derivatives	Pyridinecarboxylic acids and derivatives	M167T620	167.012	620.3	4.84357	C7H5NO4	C03722	2.62681e+06	1.15488e+06	137.59	3.00299e+06	2.50659e+06	68.53	2.43029e+07	24687949	57.75	2.53016e+07	1.80645e+07	96.51	1.58279e-07	6.8	4.35492e-06	1.93925	pos
Pirbuterol	Pyridines and derivatives	Hydroxypyridines	M241T270	241.155	269.7	0.315151	C12H20N2O3	C07807	719225	807688	60.9	399884	198375	101.66	4.87569e+06	5.03442e+06	74.47	6.79847e+06	6.90882e+06	33.51	3.17155e-09	8.5	2.49322e-07	1.82111	pos
4-Pyridoxic acid	Pyridines and derivatives	Pyridinecarboxylic acids and derivatives	M182T340	182.045	339.8	4.39452	C8H9NO4	C00847	8.20993e+06	7868874	15.41	8.681e+06	8.6026e+06	14.76	5.92163e+06	5.50012e+06	36.88	4.58401e+06	4.57331e+06	13.16	2.34403e-07	6.63	8.90547e-06	1.78922	neg
Isopyridoxal	Pyridines and derivatives	Pyridine carboxaldehydes	M167T235_2	167.055	234.9	16.1623	C8H9NO3	C06051	299477	252615	55.43	501035	366571	72.61	1.50854e+06	1.25668e+06	64.25	896193	798984	33.7	1.13329e-05	4.95	0.000114729	1.64125	pos
Niacinamide	Pyridines and derivatives	Pyridinecarboxylic acids and derivatives	M123T139	123.055	138.8	1.43025	C6H6N2O	C00153	1.75534e+08	1.81274e+08	37.74	1.47657e+08	1.46963e+08	25.58	1.3381e+08	1.39439e+08	24.46	1.01094e+08	8.79223e+07	30.98	0.0135082	1.87	0.0332695	1.40181	pos
Pyridoxamine	Pyridines and derivatives	Pyridoxamines	M169T338	169.095	337.9	8.74689	C8H12N2O2	C00534	7.15307e+06	7.74448e+06	47.62	5.76044e+06	4.81839e+06	35.55	3.83746e+06	3.32489e+06	46.99	3.34066e+06	3.48173e+06	30.81	0.0100884	2	0.026508	1.35957	pos
Nornicotine	Pyridines and derivatives	Pyrrolidinylpyridines	M147T280	146.964	279.7	6.68678	C9H12N2	C06524	6.51932e+07	4.33146e+07	79.97	6.78929e+07	5.20227e+07	76.43	5.61339e+07	5.48122e+07	47.95	1.86488e+07	1.93692e+07	49.92	0.00196026	2.71	0.00779596	1.1561	neg
Nitrendipine	Pyridines and derivatives	Hydropyridines	M361T552	361.138	552.4	1.56014	C18H20N2O6	C07713	3.51647e+06	3.2273e+06	23.3	2.66306e+06	2.44579e+06	50.11	2.29538e+06	2.45379e+06	47.46	1.94013e+06	1.22672e+06	77.73	0.0230914	1.64	0.0503866	1.06242	pos
14alpha-Hydroxy-5beta-cholest-7-ene-3,6-dione	Steroids and steroid derivatives	Bile acids, alcohols and derivatives	M414T707	414.299	706.6	0.690054	C27H42O3	C16509	3.57873e+08	3.40245e+08	73.86	3.40958e+08	2.6847e+08	75.73	6.08727e+08	4.84904e+08	90.85	1.47293e+09	1.18973e+09	86.23	0.0400802	1.4	0.0770789	1.07897	pos
Deoxycorticosterone acetate	Steroids and steroid derivatives	Pregnane steroids	M371T805	371.065	804.7	1.5009	C23H32O4	C14554	229173	210914	68.17	562166	624496	47.6	1.23632e+06	1.35743e+06	38.46	2.16574e+06	1.8842e+06	49.97	3.95776e-07	6.4	1.24895e-05	1.99221	neg
Lithocholic acid	Steroids and steroid derivatives	Bile acids, alcohols and derivatives	M377T791	377.261	791.1	3.45081	C24H40O3	C03990	1.66079e+08	1.61211e+08	52.17	1.55773e+08	1.54011e+08	52.75	4.35478e+07	4.86455e+07	30.33	4.9977e+07	4.79098e+07	13.71	5.25206e-05	4.28	0.000382437	1.74147	pos
Glycochenodeoxycholic acid	Steroids and steroid derivatives	Bile acids, alcohols and derivatives	M448T600_1	448.055	599.8	11.501	C26H43NO5	C05466	103705	95918.4	74.64	142597	110087	86.78	386022	399383	72.63	916873	641629	87.53	0.000444344	3.35	0.00242661	1.57469	neg
Nandrolone	Steroids and steroid derivatives	Estrane steroids	M275T818	275.2	818.2	1.65724	C18H26O2	C07254	1.04488e+07	1.01306e+07	103.34	9.70893e+06	7.03877e+06	101.67	5.01768e+07	3.07284e+07	94.11	5.84738e+07	4.86695e+07	91.55	0.00288404	2.54	0.00970669	1.36874	pos
Cortexolone	Steroids and steroid derivatives	Hydroxysteroids	M347T717	347.22	717.1	0.983938	C21H30O4	C05488	1.52665e+07	1.13431e+07	67.69	6.65804e+06	6.57149e+06	55.38	4.38352e+06	4.47182e+06	67.05	4.56735e+06	4.87487e+06	50.02	0.00655989	2.18	0.0187453	1.29666	pos
Taurohyocholate	Steroids and steroid derivatives	Bile acids, alcohols and derivatives	M498T674	498.287	673.7	4.68405	C26H45NO7S	C15516	1.21865e+06	600409	144.31	1.13031e+06	916421	88.03	3.56094e+06	2.93427e+06	76.8	6.09919e+06	4.45167e+06	97.71	0.0208782	1.68	0.0467438	1.2423	pos
Chenodeoxycholic acid	Steroids and steroid derivatives	Bile acids, alcohols and derivatives	M391T704	391.285	703.9	0.316904	C24H40O4	C02528	3.06133e+07	2.99897e+07	83.39	9.85052e+06	8.7135e+06	53.46	6.76644e+07	5.27067e+07	84.78	9.30734e+07	6.37216e+07	98.86	0.000597585	3.22	0.00306642	1.21021	neg
Levonorgestrel	Steroids and steroid derivatives	Estrane steroids	M313T579	313.216	578.5	1.83899	C21H28O2	C08153	3.14621e+06	3.10896e+06	24.13	2.8425e+06	2.3476e+06	40.89	5.72602e+06	5.14779e+06	42.74	5.0311e+06	5.30379e+06	38.72	0.00501468	2.3	0.0151206	1.11307	pos
25-Hydroxycholesterol	Steroids and steroid derivatives	Cholestane steroids	M402T417	402.21	416.9	4.23319	C27H46O2	C15519	1.09046e+06	556664	113.21	731796	651331	54.54	3.3777e+06	2.41191e+06	95.24	1.71915e+06	1.50154e+06	57.54	0.00101912	2.99	0.00418736	1.08819	pos
Estrone glucuronide	Steroids and steroid derivatives	Steroidal glycosides	M445T539	445.189	538.9	4.66319	C24H30O8	C11133	6.41439e+06	6.6447e+06	22.28	5.0201e+06	4.95482e+06	19.19	8973976	8.55387e+06	32.1	9.20664e+06	9.87535e+06	38.05	0.00707227	2.15	0.0214784	1.02637	neg
18-Hydroxycorticosterone	Steroids and steroid derivatives	Hydroxysteroids	M363T594	363.216	593.7	1.58583	C21H30O5	C01124	1.81364e+06	1.60973e+06	34.09	1.31328e+06	1.33999e+06	40.22	2.33072e+06	2.17888e+06	30.06	2.39657e+06	2.44593e+06	30.44	0.00197711	2.7	0.00716446	1.02043	pos
2,22-Dideoxy-3-dehydroecdysone	Steroids and steroid derivatives	Bile acids, alcohols and derivatives	M430T695	430.294	694.8	1.17859	C27H42O4	C16498	1.21491e+06	739322	101.09	2.58974e+06	658073	161.99	1.43404e+07	8.1971e+06	95.73	5.06506e+07	4.68561e+07	84.39	2.51386e-06	5.6	3.60831e-05	1.88688	pos
Ecdysone	Steroids and steroid derivatives	Bile acids, alcohols and derivatives	M464T693	464.296	693.5	8.24391	C27H44O6	C00477	274120	74775.9	184.35	301360	174924	78.43	1.37015e+06	873033	81.24	3.22274e+06	2.66908e+06	92.93	4.23958e-05	4.37	0.000323036	1.79544	pos
3-Dehydro-2-deoxyecdysone	Steroids and steroid derivatives	Bile acids, alcohols and derivatives	M446T672	446.289	671.5	0.649234	C27H42O5	C16497	396366	364963	67.88	544159	301358	108.45	4.45212e+06	2.4243e+06	105.21	1.04854e+07	5.8346e+06	103.03	4.99097e-05	4.3	0.000367595	1.66507	pos
Dimethyl sulfone	Sulfonyls	Sulfones	M95T743	95.0855	742.6	2.8359	C2H6O2S	C11142	2.8751e+07	2.39588e+07	50.38	3.00106e+07	2.8946e+07	30.74	1.43375e+07	1.59718e+07	30.86	1.44713e+07	1.60485e+07	29.68	0.000411591	3.39	0.00202873	1.42126	pos
Tropatepine	Therapeutics/Prescription Drugs	0	M333T468	333.151	468.5	11.4676	C22H23NS	D07303	508719	224929	115.62	429943	172149	115.55	845796	189197	132.11	8.69066e+06	2.07244e+06	140.18	0.00873591	2.06	0.0235169	1.14444	pos
8-Hydroxyquinoline	Therapeutics/Prescription Drugs; Endogenous Metabolites; Industrial Chemicals; Personal Care Products/Cosmetics; Pesticides/Herbicides	0	M146T520	146.06	519.8	2.21826	C9H7NO	C19434	8.51162e+07	7.71997e+07	41.93	1.00416e+08	8.01267e+07	40.4	4.51657e+07	3.07018e+07	55.48	2.04805e+07	2.50182e+07	47.49	5.13915e-07	6.29	1.06614e-05	1.78891	pos
Melamine	Triazines	1,3,5-triazines	M126T145	126.066	145.3	2.37971	C3H6N6	C08737	7.63892e+06	8.0783e+06	24.43	7.6026e+06	7.19058e+06	24.14	9.9014e+06	1.03299e+07	29.81	1.63444e+07	1.60106e+07	33.84	2.40938e-05	4.62	0.000206933	1.65016	pos
Ribavirin	Triazole ribonucleosides and ribonucleotides	0	M244T94	244.079	94	0.0153183	C8H12N4O5	C07234	5.30671e+07	5.38131e+07	22.87	5.86485e+07	5.79492e+07	21.32	4.36336e+07	4.2713e+07	53.46	3.55025e+07	3.10171e+07	31.92	0.00545842	2.26	0.0161737	1.33157	pos
Yohimbine	Yohimbine alkaloids	0	M353T774	353.179	773.9	23.5688	C21H26N2O3	C09256	2.51477e+06	2.46199e+06	28.91	1.93773e+06	1.9498e+06	27.8	4.39268e+06	3.75502e+06	78.99	5.24067e+06	4.51112e+06	50.77	0.0134499	1.87	0.0357384	1.02919	neg
Methyl (indol-3-yl)acetate	2-arylbenzofuran flavonoids	0	M190T651	190.086	651.2	0.399819	C11H11NO2	C20635	3.40887e+06	2.96987e+06	59.85	3.93786e+06	4.23587e+06	27.73	1.28434e+06	856758	65.38	2.34934e+06	475902	161.74	0.000189078	3.72	0.00106481	1.41649	pos
Anabasine	Alkaloids and derivatives	0	M145T608	144.982	607.8	6.14808	C10H14N2	C06180	3.54453e+07	1.48502e+07	109.45	2.34561e+07	1.07178e+07	120.98	6.34812e+06	3.11107e+06	156.91	1.19537e+07	4.40567e+06	127.5	0.0048434	2.31	0.0146962	1.23372	pos
2,3-Dihydroxyindole	Azacyclic compounds	Hydroxyindoles	M149T563	149.045	562.8	19.4569	C8H7NO2	C02775	3.82651e+06	3.95e+06	37.11	3.59389e+06	3.47467e+06	55.24	4823055	5.06386e+06	40.38	7.68295e+06	6.86418e+06	48.42	0.01126	1.95	0.0288676	1.1473	pos
L-Prolinamide	Azacyclic compounds	Amines	M115T73	115.087	73	1.94636	C5H10N2O	C19781	9.7901e+06	7.60215e+06	69.54	6.40975e+06	6.21003e+06	32.75	1.1106e+07	1.02288e+07	53.32	1.81589e+07	1.65847e+07	39.83	0.00297443	2.53	0.00994316	1.13816	pos
