# Supplementary material for: Serum metabolomics analysis reveals a novel association between maternal metabolism and fetal survival in sows fed diets containing differing methionine levels and sources
Source: Anim Nutr. 2024 Oct 26;20:145–57. doi: 10.1016/j.aninu.2024.07.008 (PMC11833788; doi:10.1016/j.aninu.2024.07.008)
Supplement: Multimedia component 3 [file mmc3.xlsx]

## Sheet: CON vs. 1.5S-OHMet
name	ID	mz	rt	ppm	formula	KEGG	CON_Mean	CON_Median	CON_RSD	1.5S-OHMet_Mean	1.5S-OHMet_Median	1.5S-OHMet_RSD	FC	log2FC	P.value	-log10(P.value)	FDR	VIP	posneg
Glyceraldehyde	M89T553	89.0225	553.2	6.93157	C3H6O3	C02154	5.21837e+07	4.67525e+07	67.15	1.56307e+08	1.39893e+08	26.87	0.33	-1.58	0.000174825	3.76	0.0513244	2.38489	neg
5,6-Dihydro-5-fluorouracil	M133T175	133.032	175	0.452293	C4H5FN2O2	C16630	1.43028e+08	1.12379e+08	90.66	4.29095e+08	4.71745e+08	43.03	0.33	-1.59	0.00786713	2.1	0.146752	1.73827	pos
trans-Ferulic acid	M177T472	177.055	471.8	23.9135	C10H10O4	C01494	2.05041e+06	1.82603e+06	65.25	6.30142e+06	6.96773e+06	70.12	0.33	-1.62	0.0311189	1.51	0.227026	1.38099	pos
Oxalureate	M133T197	133.032	196.9	1.36339	C3H4N2O4	C00802	1.9184e+06	1.17907e+06	85.03	5260988	4.02114e+06	62.53	0.36	-1.46	0.0115385	1.94	0.161037	1.75228	pos
Deoxycorticosterone acetate	M371T805	371.065	804.7	1.5009	C23H32O4	C14554	229173	210914	68.17	562166	624496	47.6	0.41	-1.29	0.0229021	1.64	0.23088	1.49559	neg
Equol	M242T775	242.284	774.6	1.5255	C15H14O3	C14131	9.00798e+07	8.28163e+07	43.29	2.08143e+08	2.01975e+08	23.15	0.43	-1.21	0.000699301	3.16	0.0690694	2.33405	pos
(-)-alpha-Curcumene	M203T799	203.179	799.3	0.000143464	C15H22	C09649	4.88939e+06	2.20673e+06	83.81	1.12856e+07	1.15768e+07	56.76	0.43	-1.21	0.0311189	1.51	0.227026	1.40921	pos
Nicotinic acid	M122T154	122.023	153.6	4.21424	C6H5NO2	C00253	1.15358e+07	3.78231e+06	136.72	2.54201e+07	3.04437e+07	61.78	0.45	-1.14	0.0417832	1.38	0.301412	1.54079	neg
Dimethylglycine	M102T363	101.98	362.9	2.01816	C4H9NO2	C01026	6.3049e+06	5.86539e+06	50.27	1.37754e+07	1.39666e+07	38.76	0.46	-1.13	0.00786713	2.1	0.151826	1.66694	neg
2,6-Dimethylaniline	M122T406	122.097	406.1	1.43041	C8H11N	C11004	7.65417e+06	3.80199e+06	67.78	1.62174e+07	1.53852e+07	44.56	0.47	-1.08	0.0115385	1.94	0.161037	1.58318	pos
(+)-Fenchone	M135T742	135.117	741.6	29.8557	C10H16O	C11387	3.09727e+06	2.19584e+06	56.62	6.33931e+06	6.37949e+06	58.29	0.49	-1.03	0.0417832	1.38	0.256492	1.25665	pos
Normetanephrine	M183T510	183.092	509.9	12.5622	C9H13NO3	C05589	3.26348e+06	2.85227e+06	42.89	6.10065e+06	3.72771e+06	65.4	0.53	-0.9	0.00786713	2.1	0.146752	1.3768	pos
N-[(2S)-2-Amino-2-carboxyethyl]-L-glutamate	M215T96	215.072	96.2	26.4569	C8H14N2O6	C21559	1.28566e+07	9.07135e+06	105.86	2.27853e+07	1.9988e+07	28.89	0.56	-0.83	0.0164336	1.78	0.203852	1.82352	neg
Salicylic acid	M137T367	137.023	366.7	0.702328	C7H6O3	C00805	2.38438e+06	2.59395e+06	42.95	3.93484e+06	4.37004e+06	21.83	0.61	-0.72	0.00786713	2.1	0.151826	1.67311	neg
6-Methylmercaptopurine	M166T289	166.049	289.1	9.91263	C6H6N4S	C16614	5.59993e+06	5.27666e+06	30.78	8.14552e+06	6.94308e+06	35.2	0.69	-0.54	0.0417832	1.38	0.256492	1.45506	pos
Dodecanoic acid	M200T35_2	199.987	34.7	1.91005	C12H24O2	C02679	2.25845e+07	2.10882e+07	18.14	3.25421e+07	2.47728e+07	46.11	0.69	-0.53	0.0417832	1.38	0.256492	1.20152	pos
D-Mannose	M179T91	179.056	90.6	1.54141	C6H12O6	C00159	1.07817e+08	1.03682e+08	38.85	1.49001e+08	149024544	15.54	0.72	-0.47	0.0417832	1.38	0.301412	1.48661	neg
Heptanoic acid	M113T41	113.06	40.7	0.209569	C7H14O2	C17714	1.85729e+08	1.97918e+08	19	2.35059e+08	2.20211e+08	17.6	0.79	-0.34	0.0229021	1.64	0.20516	1.61967	pos
Gemfibrozil	M249T741	249.149	741	0.401365	C15H22O3	C07020	2.67327e+06	2.66026e+06	3.9	2.42291e+06	2.38829e+06	5.15	1.1	0.14	0.0020979	2.68	0.0949742	2.17523	neg
L-Methionine S-oxide	M166T148	166.053	148.1	0.0741011	C5H11NO3S	C02989	2.34085e+07	2.26556e+07	9.28	2.07313e+07	2.14219e+07	9.11	1.13	0.18	0.0311189	1.51	0.227026	1.52358	pos
7-Methylguanine	M166T146	166.072	146	0.000922785	C6H7N5O	C02242	7.70383e+07	7.81839e+07	10.26	6.56621e+07	6.73148e+07	22.2	1.17	0.23	0.0311189	1.51	0.227026	1.22476	pos
Metoclopramide	M300T607	300.144	606.9	11.6611	C14H22ClN3O2	C07868	5.62473e+06	5.42806e+06	10.62	4.77809e+06	5.0008e+06	12.09	1.18	0.24	0.0311189	1.51	0.227026	1.72811	pos
Benzaldehyde	M107T334	107.049	334.4	0.00100233	C7H6O	C00261	5.4968e+07	5.17583e+07	28.21	4.27092e+07	4.22361e+07	15.12	1.29	0.36	0.0417832	1.38	0.256492	1.50709	pos
L-beta-Phenylalanine	M164T304_2	164.07	304.3	11.1171	C9H11NO2	C20487	3.10274e+08	3.00236e+08	19.41	2.3545e+08	2.37179e+08	15.24	1.32	0.4	0.00332168	2.48	0.10551	1.86576	neg
L-Phenylalanine	M166T334	166.086	334.4	0.0267317	C9H11NO2	C00079	6.11924e+09	5.96112e+09	25.69	4.49485e+09	4.53973e+09	11.29	1.36	0.45	0.0115385	1.94	0.161037	1.8539	pos
Coumarin	M147T187	147.043	186.6	3.78642	C9H6O2	C05851	1.80506e+08	1.81219e+08	24.73	1.32024e+08	1.38203e+08	19.16	1.37	0.45	0.0115385	1.94	0.161037	1.61919	pos
Retinoyl b-glucuronide	M476T799	476.277	798.8	0.233737	C26H36O8	C11061	1.92042e+07	1.46077e+07	111.56	1.39088e+07	740382	262.66	1.38	0.47	0.0417832	1.38	0.256492	1.36658	pos
Dodecanedioic acid	M211T801	211.133	801	0.0473634	C12H22O4	C02678	7.76393e+06	7.95597e+06	13.26	5.57788e+06	5.23184e+06	26	1.39	0.48	0.00332168	2.48	0.10551	1.93238	neg
Phenylethylamine	M121T334	121.084	334.4	1.81748	C8H11N	C05332	6.9345e+08	6.8015e+08	24.44	4.9805e+08	5.02274e+08	10.05	1.39	0.48	0.00524476	2.28	0.128272	1.98281	pos
N-Acetylleucine	M172T335	172.097	335	2.02221	C8H15NO3	C02710	774483	682496	38.56	547742	517491	17.95	1.41	0.5	0.0311189	1.51	0.267033	1.58364	neg
5-Hydroxypentanoic acid	M119T187_2	119.069	186.6	14.0759	C5H10O3	C02804	7.85937e+06	7.03855e+06	34.5	5.31979e+06	5.5517e+06	15.03	1.48	0.56	0.00524476	2.28	0.128272	1.81113	pos
Indolepyruvate	M204T208	204.063	207.8	2.3463	C11H9NO3	C00331	4.15413e+06	4.45359e+06	37.54	2.65374e+06	2.18833e+06	60.17	1.57	0.65	0.0311189	1.51	0.227026	1.42093	pos
D-synephrine	M168T335	168.091	334.6	0.485092	C9H13NO2	C01869	2.01451e+07	2.0448e+07	23.8	1.14411e+07	1.4092e+07	43.81	1.76	0.82	0.00122378	2.91	0.080581	1.65462	pos
Sphingosine 1-phosphate	M379T783	379.243	783.4	14.5026	C18H38NO5P	C06124	1.05409e+07	1.15673e+07	39.2	5.92579e+06	4.85054e+06	61.24	1.78	0.83	0.0229021	1.64	0.23088	1.67955	neg
L-Fucose	M164T250	164.073	250.2	27.4268	C6H12O5	C00507	2.37024e+06	3.05524e+06	76.69	1.32888e+06	480620	133.33	1.78	0.83	0.0417832	1.38	0.256492	1.01509	pos
FAPy-adenine	M153T274	153.066	274.2	0.0133158	C5H7N5O	C06502	7.12124e+07	6.68474e+07	22.43	3.83592e+07	3.83186e+07	45.83	1.86	0.89	0.0020979	2.68	0.0973629	1.91754	pos
3-Hydroxyvalproic acid	M159T456	159.102	455.7	2.03643	C8H16O3	C16651	4.92526e+06	3.83791e+06	49.21	2.60159e+06	2.34905e+06	25.87	1.89	0.92	0.00524476	2.28	0.12546	1.9332	neg
Piperidine	M86T222	86.0968	222	4.35147	C5H11N	C01746	8.0991e+08	8.69653e+08	45.57	4.25557e+08	4.42965e+08	38.97	1.9	0.93	0.0311189	1.51	0.227026	1.43625	pos
PGA1	M335T835	335.22	835.3	9.31926	C20H32O4	C04685	1.9083e+06	1.85744e+06	42.25	983077	693049	107.41	1.94	0.96	0.0311189	1.51	0.267033	1.62064	neg
Azatyrosine	M183T45	183.08	45.3	21.9794	C8H10N2O3	C21325	3.95391e+07	4.34219e+07	41.69	2.03772e+07	1.89249e+07	48.85	1.94	0.96	0.0229021	1.64	0.20516	1.52797	pos
(2E,6E)-Farnesol	M223T821	223.205	820.8	0.622285	C15H26O	C01126	1.77669e+06	1.13618e+06	66.5	911994	892215	40.07	1.95	0.96	0.0229021	1.64	0.20516	1.47695	pos
Dehydroascorbate	M174T564	173.965	564.3	3.16283	C6H6O6	C05422	6.53234e+06	7.78626e+06	62.34	3.14497e+06	1.4096e+06	91.69	2.08	1.05	0.0417832	1.38	0.301412	1.41032	neg
Palmitoleic acid	M253T811	253.217	810.9	0.806423	C16H30O2	C08362	5.19693e+07	5.08284e+07	22.02	2.38809e+07	2.18978e+07	45.61	2.18	1.12	0.00034965	3.46	0.0555314	2.13683	neg
Cortexolone	M347T717	347.22	717.1	0.983938	C21H30O4	C05488	1.52665e+07	1.13431e+07	67.69	6.65804e+06	6.57149e+06	55.38	2.29	1.2	0.0417832	1.38	0.256492	1.49916	pos
12-Hydroxydodecanoic acid	M215T711_2	215.165	711.4	1.97058	C12H24O3	C08317	3.85443e+06	3.48001e+06	34.42	1.64623e+06	1.4967e+06	22.71	2.34	1.23	0.00034965	3.46	0.0555314	2.49085	neg
Sarcosine	M88T97	88.0393	97.5	0.96448	C3H7NO2	C00213	6.52981e+07	7.13165e+07	46.94	2.72138e+07	3.2659e+07	54.81	2.4	1.26	0.0229021	1.64	0.23088	1.64978	neg
Adipate semialdehyde	M130T448	130.065	448	15.3772	C6H10O3	C06102	797175	661998	55.76	326695	302167	40.33	2.44	1.29	0.00122378	2.91	0.0790396	2.07447	neg
Aflatoxin B1	M312T826_2	312.362	826.2	2.92718	C17H12O6	C06800	1.58424e+08	8.30766e+07	96	6.49889e+07	2.74158e+07	166.88	2.44	1.29	0.0311189	1.51	0.227026	1.47824	pos
3-(2-Hydroxyphenyl)propanoic acid	M147T463	146.964	463.3	7.62122	C9H10O3	C01198	1.46112e+08	1.54252e+08	26.37	5.68562e+07	3.58527e+07	78.4	2.57	1.36	0.0020979	2.68	0.0949742	1.96329	neg
Isoelemicin	M209T640	209.117	639.9	0.0118453	C12H16O3	C16975	6.25734e+06	6.41793e+06	29.94	2.43892e+06	2.05563e+06	46.4	2.57	1.36	0.000699301	3.16	0.0690694	2.24277	pos
N-Acetylglutamic acid	M190T170	190.071	170.1	0.00449565	C7H11NO5	C00624	6.5932e+06	4.73191e+06	82.12	2.15688e+06	1897963	35.33	3.06	1.61	0.00332168	2.48	0.115793	1.96023	pos
Betaine	M117T837	116.927	836.9	2.08165	C5H11NO2	C00719	1.43296e+08	1.41375e+08	42.98	4.52145e+07	4.05667e+07	72.75	3.17	1.66	0.0020979	2.68	0.0949742	1.94637	neg
Alloepipregnanolone	M319T723	319.263	723.1	0.141659	C21H34O2	C15484	4.04285e+07	2.30005e+07	78	1.26941e+07	1.39504e+07	44.1	3.18	1.67	0.000699301	3.16	0.0690694	1.93889	pos
N-Benzylformamide	M136T478	136.076	478.1	0.911257	C8H9NO	C15561	6.14011e+06	1.83361e+06	100.51	1.92793e+06	1214741	111.99	3.18	1.67	0.00786713	2.1	0.146752	1.24857	pos
5-Hydroxylysine	M163T640	163.112	639.8	27.4761	C6H14N2O3	C16741	2.96144e+06	3.07179e+06	23.09	929064	427780	89.64	3.19	1.67	0.00122378	2.91	0.080581	2.08483	pos
Jasmone	M147T693	147.116	693.1	24.0218	C11H16O	C08490	1.51619e+06	379349	106.91	475798	325062	94.22	3.19	1.67	0.0311189	1.51	0.227026	1.21336	pos
Biliverdin	M583T725	583.25	724.9	9.38609	C33H34N4O6	C00500	1.9874e+06	1.97375e+06	66.41	593263	328470	94.98	3.35	1.74	0.0229021	1.64	0.20516	1.54536	pos
Tetrahydrodipicolinate	M172T170	172.06	170.2	0.141229	C7H9NO4	C03972	3.34719e+06	2.4834e+06	79.34	970967	412990	90.52	3.45	1.79	0.0115385	1.94	0.161037	1.72687	pos
Ureidosuccinic acid	M176T91	176.04	91.4	17.0416	C5H8N2O5	C00438	1.40124e+07	7.31044e+06	86.72	3.5974e+06	3.01184e+06	64.11	3.9	1.96	0.0229021	1.64	0.20516	1.73521	pos
Xanthurenic acid	M206T94	206.039	94.4	26.1746	C10H7NO4	C02470	8.9957e+07	5.70214e+07	98.04	1.96568e+07	1.63313e+07	102.42	4.58	2.19	0.0311189	1.51	0.227026	1.58714	pos
N-Acetyl-L-phenylalanine	M207T349	207.087	348.5	11.1064	C11H13NO3	C03519	1.47792e+07	1.24473e+07	74.75	2.62665e+06	1.87564e+06	127.29	5.63	2.49	0.00122378	2.91	0.080581	2.19488	pos
Ibuprofen	M189T729	189.127	729.4	21.3295	C13H18O2	C01588	1.26632e+06	483743	145.46	203494	203183	31.48	6.22	2.64	0.0311189	1.51	0.227026	1.55991	pos
Citric acid	M191T69_2	191.089	68.8	2.55181	C6H8O7	C00158	1.94549e+07	1.15382e+07	76.98	3.08678e+06	2.59204e+06	54.49	6.3	2.66	0.00122378	2.91	0.0790396	2.20942	neg
3-Indoleacrylate	M188T441	188.072	441.1	6.09487	C11H9NO2	C21283	5.38976e+06	1.59496e+06	184.07	783566	439545	87.27	6.88	2.78	0.0164336	1.78	0.184018	1.55663	pos
2-Phenylethyl acetate	M165T599	165.091	598.5	0.460352	C10H12O2	C12303	2.86221e+06	2.56728e+06	77.07	379386	328475	28.12	7.54	2.92	0.0020979	2.68	0.0973629	2.17202	pos
1-palmitoylglycerophosphocholine	M496T731	496.337	730.8	5.64133	C24H51NO7P	C04102	2.32474e+08	2.73746e+08	91.44	2.65427e+07	1.18819e+07	184.77	8.76	3.13	0.00524476	2.28	0.128272	1.65207	pos
Guanosine	M283T799	283.264	799.2	0.096481	C10H13N5O5	C00387	1.94955e+08	1.84663e+08	78.69	1.7695e+07	1.4146e+07	71.75	11.02	3.46	0.00034965	3.46	0.0555314	2.3824	neg
Jasmonic acid	M193T693	193.122	692.8	21.9239	C12H18O3	C08491	3.844e+06	2.23781e+06	140.32	344295	255434	94.09	11.16	3.48	0.00122378	2.91	0.080581	1.93522	pos
6-Hydroxyhexanoic acid	M132T186	132.078	186.4	6.05704	C6H12O3	C06103	5.22486e+07	1.39408e+07	170.87	3.91071e+06	2.3316e+06	120.5	13.36	3.74	0.0311189	1.51	0.227026	1.87268	pos
Cysteine-S-sulfate	M200T79	199.969	79.2	3.50055	C3H7NO5S2	C05824	2.43198e+09	1.3708e+08	246.29	2.33045e+07	1.47497e+07	71.62	104.36	6.71	0.0229021	1.64	0.23088	1.72674	neg

## Sheet: 1.5S-OHMet vs. 3.0S-OHMet
name	ID	mz	rt	ppm	formula	KEGG	1.5S-OHMet_Mean	1.5S-OHMet_Median	1.5S-OHMet_RSD	3.0S-OHMet_Mean	3.0S-OHMet_Median	3.0S-OHMet_RSD	FC	log2FC	P.value	-log10(P.value)	FDR	VIP	posneg
(-)-3-Isothujone	M135T766	135.117	766.5	29.8557	C10H16O	C09906	4.85238e+07	4.81095e+07	21	1.86411e+07	1.66699e+07	55.51	2.6	1.38	8.22707e-05	4.08	0.00169017	1.62087	pos
(-)-Matairesinol	M359T719	359.159	718.6	28.9565	C20H22O6	C10682	1.00472e+06	46061.6	246.55	2.61561e+06	1.01566e+06	125.3	0.38	-1.38	0.0244344	1.61	0.072096	1.15705	pos
(2E,6E)-Farnesol	M223T821	223.205	820.8	0.622285	C15H26O	C01126	911994	892215	40.07	7.2523e+06	5.09296e+06	82.01	0.13	-2.99	0.0106129	1.97	0.0390085	1.52184	pos
(R)-4-Hydroxymandelate	M169T94	169.058	94.1	0.891357	C8H8O4	C05343	6.62867e+08	6.78314e+08	31.03	5.32187e+07	3.79476e+07	87.28	12.46	3.64	4.11353e-05	4.39	0.00128302	1.99654	pos
(R)-5,6-Dihydrothymine	M128T692	128.062	691.5	24.2071	C5H8N2O2	C21028	1.38885e+06	261127	214.18	3.90266e+06	2.60149e+06	79.04	0.36	-1.49	0.00399013	2.4	0.0191646	1.56223	pos
(R)-Pantolactone	M132T757	131.534	757.2	0.00111366	C6H10O3	C01012	6.01883e+06	6.13722e+06	57.47	4.04807e+07	3.00909e+07	84.18	0.15	-2.75	8.22707e-05	4.08	0.00169017	1.688	pos
(S)-1-Phenylethanol	M105T695	105.045	694.9	20.6288	C8H10O	C11348	2.82345e+07	2.25785e+07	101.04	7.78263e+06	6.95435e+06	37.42	3.63	1.86	0.0399835	1.4	0.10375	1.06372	pos
1,1-Dimethylbiguanide	M129T73	129.102	73	6.30352e-05	C4H11N5	C07151	3.48761e+06	3.33491e+06	20.18	9.28624e+06	9.92467e+06	42.66	0.38	-1.41	0.00275607	2.56	0.0147245	1.64383	pos
12-Hydroxydodecanoic acid	M215T711_2	215.165	711.4	1.97058	C12H24O3	C08317	1.64623e+06	1.4967e+06	22.71	6620416	6.92707e+06	36.81	0.25	-2.01	4.11353e-05	4.39	0.00415124	2.19205	neg
13(S)-HpOTrE	M293T818	293.211	818.2	12.3616	C18H30O4	C04785	3.28725e+06	1.40474e+06	91.44	2.12297e+07	1.67113e+07	89.46	0.15	-2.69	0.0244344	1.61	0.072096	1.19679	pos
13,14-Dihydro-15-keto-PGE2	M333T796	333.205	795.9	6.03233	C20H32O5	C04671	3.14679e+06	2.8144e+06	61	1.54663e+07	8.29393e+06	85.38	0.2	-2.3	0.00777458	2.11	0.0449941	1.44088	neg
13S-hydroxyoctadecadienoic acid	M295T812	295.228	812.3	0.677442	C18H32O3	C14762	9.52826e+06	8.47104e+06	55.49	2.33023e+07	2.09717e+07	54.63	0.41	-1.29	0.00185109	2.73	0.0195353	1.54692	neg
18-Hydroxycorticosterone	M363T594	363.216	593.7	1.58583	C21H30O5	C01124	1.31328e+06	1.33999e+06	40.22	2.33072e+06	2.17888e+06	30.06	0.56	-0.83	0.0106129	1.97	0.0390085	1.38973	pos
1-Aminocyclopropanecarboxylic acid	M102T95	102.055	94.9	0.734538	C4H7NO2	C01234	5.44979e+07	5.40093e+07	21.04	3.78555e+07	3.76677e+07	38.34	1.44	0.53	0.0187577	1.73	0.0591767	1.0675	pos
1-Methyladenosine	M282T143	282.119	143.3	2.92722	C11H15N5O4	C02494	3.37435e+07	3.21347e+07	21.93	2.24156e+07	2.27048e+07	18.34	1.51	0.59	0.00123406	2.91	0.00846589	1.53692	pos
1-Methylhistidine	M170T136_2	170.093	136.5	3.08067	C7H11N3O2	C01152	3.14971e+07	2.02845e+07	78	7.26128e+07	5.81798e+07	58.1	0.43	-1.21	0.0187577	1.73	0.0591767	1.08789	pos
2,22-Dideoxy-3-dehydroecdysone	M430T695	430.294	694.8	1.17859	C27H42O4	C16498	2.58974e+06	658073	161.99	1.43404e+07	8.1971e+06	95.73	0.18	-2.47	0.00275607	2.56	0.0147245	1.43551	pos
2,3-Butanediol	M155T67	154.99	66.9	3.08735	C4H10O2S2	C00265	3.62447e+09	2.91928e+09	68.25	1.99797e+08	6.07845e+07	167.84	18.14	4.18	4.11353e-05	4.39	0.00128302	1.80698	pos
25-Hydroxycholesterol	M402T417	402.21	416.9	4.23319	C27H46O2	C15519	731796	651331	54.54	3.3777e+06	2.41191e+06	95.24	0.22	-2.21	0.000493624	3.31	0.00464332	1.55047	pos
2-Aminobenzoic acid	M137T232	137.046	232.2	15.3234	C7H7NO2	C00108	2.19259e+07	1.85325e+07	43.01	9.19631e+06	8.10679e+06	77.64	2.38	1.25	0.00777458	2.11	0.0308898	1.23439	pos
2-Hydroxyadipic acid	M163T94	163.079	94.4	21.9586	C6H10O5	C02360	1.00762e+07	8.90597e+06	44.8	1.69881e+07	1.55688e+07	57.76	0.59	-0.75	0.0399835	1.4	0.10375	1.12576	pos
2-Ketohexanoic acid	M130T597	130.064	596.7	5.85673	C6H10O3	C00902	1.07646e+07	9.60421e+06	53.8	5.8436e+06	5.17466e+06	50.59	1.84	0.88	0.00777458	2.11	0.0308898	1.14504	pos
2-Phenylacetamide	M135T187	135.068	186.6	4.44221	C8H9NO	C02505	399485	401597	36.26	1.41045e+06	1.51177e+06	49.22	0.28	-1.82	8.22707e-05	4.08	0.00169017	1.76011	pos
2-Phenylethyl acetate	M165T599	165.091	598.5	0.460352	C10H12O2	C12303	379386	328475	28.12	6.37591e+06	6.05095e+06	98.12	0.06	-4.07	0.000493624	3.31	0.00464332	1.67959	pos
2-Pyrocatechuic acid	M153T439	153.018	438.8	5.88165	C7H6O4	C00196	4.50117e+06	3.76503e+06	39.8	1.14323e+06	621042	87.18	3.94	1.98	8.22707e-05	4.08	0.00488981	1.95489	neg
3-Dehydro-2-deoxyecdysone	M446T672	446.289	671.5	0.649234	C27H42O5	C16497	544159	301358	108.45	4.45212e+06	2.4243e+06	105.21	0.12	-3.03	0.00185109	2.73	0.0112467	1.42884	pos
3-Hydroxybenzaldehyde	M123T68	123.044	68.2	3.05582	C7H6O2	C03067	4.97996e+06	6.26289e+06	62.8	3.00854e+07	2.22693e+07	76.84	0.17	-2.59	8.22707e-05	4.08	0.00169017	1.60816	pos
3-Hydroxybenzyl alcohol glucoside	M124T838	124.087	837.8	4.22212	C7H8O2	C03351	2.98849e+07	1.69879e+07	85.77	1.19325e+08	1.17994e+08	45.32	0.25	-2	0.000781571	3.11	0.00623315	1.71183	pos
3-Hydroxymethylglutaric acid	M145T837	144.982	837.3	4.61636	C6H10O5	C03761	1.92195e+08	1.07124e+08	87.82	8.65152e+08	8.01681e+08	51.92	0.22	-2.17	0.000493624	3.31	0.00464332	1.63267	pos
3-Hydroxyvalproic acid	M159T456	159.102	455.7	2.03643	C8H16O3	C16651	2.60159e+06	2.34905e+06	25.87	6.68877e+06	5.46303e+06	40.62	0.39	-1.36	4.11353e-05	4.39	0.00415124	2.08745	neg
3-Methyladenine	M149T781	149.023	781.4	2.10338	C6H7N5	C00913	1.87358e+08	1.85665e+08	28.43	4.0042e+07	3.97355e+07	11.97	4.68	2.23	4.11353e-05	4.39	0.00128302	1.9714	pos
4,5-Dihydroorotic acid	M159T35_2	158.961	34.7	3.85101	C5H6N2O4	C00337	1.37328e+08	1.32255e+08	11.1	1.98805e+08	1.81147e+08	31.05	0.69	-0.53	0.00399013	2.4	0.0191646	1.36296	pos
4-Amino-5-hydroxymethyl-2-methylpyrimidine	M140T31_2	140.081	31.5	4.49714	C6H9N3O	C01279	1.78782e+08	1.21827e+08	91.1	1.65008e+07	1.96941e+07	47.33	10.83	3.44	4.11353e-05	4.39	0.00128302	1.74732	pos
4-Hydroxybenzoic acid	M138T92	138.054	92.1	8.51842	C7H6O3	C00156	1.25847e+08	1.11681e+08	26.28	7.67958e+07	7.32863e+07	29.8	1.64	0.71	0.00185109	2.73	0.0112467	1.40891	pos
4-Hydroxycinnamoylagmatine	M276T226	276.144	226.1	1.06936	C14H20N4O2	C04498	3.22901e+08	3.23033e+08	41.15	6.67719e+08	5.68649e+08	55.34	0.48	-1.05	0.0106129	1.97	0.0390085	1.20579	pos
4-Oxoglutaramate	M145T40	145.05	40.2	0.255114	C5H7NO4	C05572	4.08288e+08	3.4289e+08	55.92	4.88166e+07	3.94677e+07	48.11	8.36	3.06	4.11353e-05	4.39	0.00128302	1.85078	pos
4-Pyridoxic acid	M182T340	182.045	339.8	4.39452	C8H9NO4	C00847	8.681e+06	8.6026e+06	14.76	5.92163e+06	5.50012e+06	36.88	1.47	0.55	0.0141917	1.85	0.0667747	1.58912	neg
4-Quinolinecarboxylic acid	M156T582	156.039	581.7	8.11336	C10H7NO2	C06414	2.28638e+06	2.79219e+06	39.84	3.28952e+06	3.29444e+06	8.17	0.7	-0.52	0.000287947	3.54	0.00336623	1.14303	pos
5-(2-Hydroxyethyl)-4-methylthiazole	M143T698	143.041	698.4	0.699102	C6H9NOS	C04294	8.84954e+06	4.29081e+06	115.95	1.23297e+08	1.31268e+08	76.78	0.07	-3.8	0.000164541	3.78	0.00248554	1.77747	pos
5,6-Dihydro-5-fluorouracil	M133T175	133.032	175	0.452293	C4H5FN2O2	C16630	4.29095e+08	4.71745e+08	43.03	4.03554e+07	2.4384e+07	151.79	10.63	3.41	8.22707e-05	4.08	0.00169017	1.76506	pos
5-Hydroxyindoleacetic acid	M174T330	174.055	329.8	24.3256	C10H9NO3	C05635	974906	842677	74.96	3.3339e+06	2.722e+06	69	0.29	-1.77	0.00275607	2.56	0.0147245	1.4251	pos
5-Hydroxyindoleacetylglycine	M231T610	231.076	609.8	17.8905	C12H12N2O4	C05832	2.15792e+06	1.90439e+06	52.37	478244	285187	118.43	4.51	2.17	0.000781571	3.11	0.00623315	1.63798	pos
5-Hydroxylysine	M163T640	163.112	639.8	27.4761	C6H14N2O3	C16741	929064	427780	89.64	4.60916e+06	4.8715e+06	91.72	0.2	-2.31	0.0106129	1.97	0.0390085	1.16663	pos
5-Nitro-2-(3-phenylpropylamino)benzoic acid	M301T582	301.118	581.6	0.166876	C16H16N2O4	C13705	3.58569e+06	2.50246e+06	85.94	1.51386e+07	1.26497e+07	93.06	0.24	-2.08	0.00777458	2.11	0.0308898	1.15772	pos
5-Oxo-1,2-campholide	M183T599	183.102	598.8	0.131075	C10H14O3	C02952	1.02609e+07	9.58862e+06	17.76	4.10533e+06	2.88132e+06	65.68	2.5	1.32	0.000164541	3.78	0.00248554	1.62038	pos
6-Hydroxydaidzein	M270T517	270.079	517.3	9.07418	C15H10O5	C14314	1.94422e+07	1.3716e+07	96.73	1.57402e+06	882140	106.74	12.35	3.63	0.000164541	3.78	0.00248554	1.83543	pos
6-Hydroxyhexanoic acid	M132T186	132.078	186.4	6.05704	C6H12O3	C06103	3.91071e+06	2.3316e+06	120.5	1.49091e+07	1.0298e+07	80.7	0.26	-1.93	0.00399013	2.4	0.0191646	1.37429	pos
6-Phosphogluconic acid	M257T785	257.212	784.9	0.613605	C6H13O10P	C00345	1.03595e+06	1.04561e+06	49.62	2.21063e+06	1.89752e+06	55.33	0.47	-1.09	0.0141917	1.85	0.0667747	1.28873	neg
8,9-DiHETrE	M337T827	337.239	827.5	1.11494	C20H34O4	C14773	3.52347e+06	3.96979e+06	33.95	2.45659e+07	7.96885e+06	98.02	0.14	-2.8	0.00185109	2.73	0.0195353	1.46293	neg
8-Hydroxyquinoline	M146T520	146.06	519.8	2.21826	C9H7NO	C19434	1.00416e+08	8.01267e+07	40.4	4.51657e+07	3.07018e+07	55.48	2.22	1.15	0.00777458	2.11	0.0308898	1.45254	pos
9(S)-HPODE	M312T796	312.227	795.9	11.2098	C18H32O4	C14827	3.46441e+07	2.92279e+07	46.99	1.58022e+08	9.787e+07	79.49	0.22	-2.19	0.0141917	1.85	0.0667747	1.47754	neg
9,12,13-TriHOME	M311T796_2	311.223	795.9	1.89575	C18H34O5	C14833	1.78111e+08	1.49874e+08	47.52	8.14837e+08	5.03376e+08	79.37	0.22	-2.19	0.0106129	1.97	0.0551303	1.48893	neg
Acetylphosphate	M140T299	139.982	299.3	0.0102901	C2H5O5P	C00227	2.39942e+10	2.69479e+09	143.43	5.94743e+08	5.26748e+08	75.67	40.34	5.33	0.00399013	2.4	0.0191646	1.33544	pos
allopurinol	M137T299	137.046	298.8	0.045821	C5H4N4O	C06816	2.88877e+07	1.5209e+07	141.85	1.65638e+08	6.82527e+07	112.37	0.17	-2.52	0.000781571	3.11	0.00623315	1.46322	pos
alpha-Cedrene	M205T821	205.195	820.6	0.370379	C15H24	C09630	462900	413879	27.73	5.5226e+06	4.94272e+06	78.1	0.08	-3.58	0.000287947	3.54	0.00336623	1.6596	pos
Alpha-Linolenic acid	M279T834	279.231	834.4	1.70468	C18H30O2	C06427	1.15459e+07	7.36733e+06	108.07	2.17516e+07	1.77039e+07	42.21	0.53	-0.91	0.0244344	1.61	0.072096	1.12348	pos
Anabasine	M145T608	144.982	607.8	6.14808	C10H14N2	C06180	2.34561e+07	1.07178e+07	120.98	6.34812e+06	3.11107e+06	156.91	3.69	1.89	0.00563554	2.25	0.0244736	1.17783	pos
Anethole	M148T31	148.087	30.7	15.5315	C10H12O	C10428	2.39634e+08	2.09787e+08	87.69	6.32833e+07	3.4089e+07	135.97	3.79	1.92	0.00777458	2.11	0.0308898	1.33395	pos
Antibiotic JI-20A	M482T826	482.322	825.8	3.55238	C19H39N5O9	C17704	3.89879e+06	4.96227e+06	73.39	1.40753e+07	1.18674e+07	88.34	0.28	-1.85	0.0187577	1.73	0.0591767	1.01434	pos
Ascorbate	M177T36	176.971	36	3.99462	C6H8O6	C00072	3.9253e+07	3.88091e+07	21.68	6.63889e+07	6.35957e+07	27.45	0.59	-0.76	0.00399013	2.4	0.0191646	1.55106	pos
Azatyrosine	M183T45	183.08	45.3	21.9794	C8H10N2O3	C21325	2.03772e+07	1.89249e+07	48.85	6.50729e+06	5.40177e+06	52.29	3.13	1.65	0.000781571	3.11	0.00623315	1.54981	pos
Baicalin	M447T525	447.095	525.4	5.36799	C21H18O11	C10025	6.22571e+06	7.23116e+06	83.39	1.07829e+06	374304	149.5	5.77	2.53	0.00123406	2.91	0.00846589	1.45921	pos
Beta-Guanidinopropionic acid	M114T244	114.065	243.7	26.5988	C4H9N3O2	C03065	1.17298e+07	6.0166e+06	109.17	2.51068e+07	2.6622e+07	41.19	0.47	-1.1	0.0187577	1.73	0.0591767	1.31173	pos
Bilirubin	M585T824	585.269	824.4	2.57443	C33H36N4O6	C00486	7.94442e+06	2.17717e+06	124.21	7.17158e+07	4.26673e+07	104.63	0.11	-3.17	0.0244344	1.61	0.072096	1.22308	pos
Biliverdin	M583T725	583.25	724.9	9.38609	C33H34N4O6	C00500	593263	328470	94.98	3.47093e+06	2.94403e+06	89.99	0.17	-2.55	0.00275607	2.56	0.0147245	1.4682	pos
Bovinocidin	M102T278	102.013	277.8	13.3904	C3H5NO4	C05669	6.52781e+06	5.63874e+06	41.04	1.03613e+07	9.23495e+06	32.27	0.63	-0.67	0.0187577	1.73	0.0591767	1.20935	pos
Butyric acid	M89T444	89.0596	443.6	0.853361	C4H8O2	C00246	2.28262e+07	1.21441e+07	92.23	2.69989e+06	1.74471e+06	85.64	8.45	3.08	0.000287947	3.54	0.00336623	1.62869	pos
Butyryl-L-carnitine	M232T364	232.154	364.3	0.217884	C11H21NO4	C02862	1.30933e+06	844127	85.6	2.1072e+07	1.08285e+07	112.7	0.06	-4.01	0.0106129	1.97	0.0390085	1.30378	pos
Capsidiol	M219T812	219.174	811.8	0.000467651	C15H24O2	C09627	5.12665e+07	5.13868e+07	11.4	7.27421e+07	7.53198e+07	8.78	0.7	-0.5	4.11353e-05	4.39	0.00128302	1.8294	pos
Carnosine	M225T98	225.099	98.4	1.23082	C9H14N4O3	C00386	2.51892e+07	2.42043e+07	60.29	4.72779e+08	8.64844e+07	123.59	0.05	-4.23	0.000493624	3.31	0.0101104	1.79178	neg
Caryophyllene alpha-oxide	M221T799	221.19	799.2	1.2478	C15H24O	C16908	1.61378e+06	1.78194e+06	55.62	8.10599e+06	7.83155e+06	46.96	0.2	-2.33	0.000781571	3.11	0.00623315	1.68641	pos
Chavicol	M135T736	135.08	735.7	0.277793	C9H10O	C16930	2.90888e+06	3.52027e+06	58.39	3.33369e+07	1.62151e+07	117.76	0.09	-3.52	0.00185109	2.73	0.0112467	1.47257	pos
Chenodeoxycholic acid	M391T704	391.285	703.9	0.316904	C24H40O4	C02528	9.85052e+06	8.7135e+06	53.46	6.76644e+07	5.27067e+07	84.78	0.15	-2.78	0.00275607	2.56	0.0243177	1.66733	neg
Choline	M104T133	104.107	133.3	0.960549	C5H14NO	C00114	7.69922e+06	8.23351e+06	49.32	6.46411e+07	3.32696e+07	126.05	0.12	-3.07	4.11353e-05	4.39	0.00128302	1.6738	pos
Ciliatine	M126T634	125.986	633.7	3.38521	C2H8NO3P	C03557	3.11634e+06	2.03643e+06	80.93	1.37908e+07	8.51338e+06	91.64	0.23	-2.15	0.00563554	2.25	0.0244736	1.35561	pos
cis-1,2-Dihydronaphthalene-1,2-diol	M163T67	163.075	67.3	1.69247	C10H10O2	C04314	1.20744e+06	1.06382e+06	54.37	6.69064e+06	2.93531e+06	112.2	0.18	-2.47	4.11353e-05	4.39	0.00128302	1.60507	pos
cis-4-Hydroxy-D-proline	M130T86	130.05	86.3	1.13726	C5H9NO3	C03440	5.5986e+07	5.48797e+07	32.7	4.11853e+07	4.41314e+07	20.85	1.36	0.44	0.0399835	1.4	0.133251	1.14806	neg
cis-4-Hydroxy-L-proline	M131T340	130.966	339.9	0.036488	C5H9NO3	C01015	1.43576e+08	1.34811e+08	47.27	4.3516e+07	3.86652e+07	50.12	3.3	1.72	0.000493624	3.31	0.00464332	1.62342	pos
Citric acid	M191T69_2	191.089	68.8	2.55181	C6H8O7	C00158	3.08678e+06	2.59204e+06	54.49	888279	644634	80.16	3.48	1.8	0.00275607	2.56	0.0243177	1.84323	neg
Coumarin	M147T187	147.043	186.6	3.78642	C9H6O2	C05851	1.32024e+08	1.38203e+08	19.16	2.13799e+08	1.78817e+08	27.96	0.62	-0.7	0.000493624	3.31	0.00464332	1.4677	pos
Creatine	M130T97	130.061	97.5	2.92249	C4H9N3O2	C00300	13865523	1.67566e+07	50.66	3.15551e+07	3.13755e+07	37.77	0.44	-1.19	0.00563554	2.25	0.0371662	1.4797	neg
Creatinine	M113T831	112.984	831.5	1.89376	C4H7N3O	C00791	1.09548e+07	1.06509e+07	72.01	4.91841e+08	1.33154e+08	117.02	0.02	-5.49	4.11353e-05	4.39	0.00415124	2.03908	neg
Cysteine-S-sulfate	M200T79	199.969	79.2	3.50055	C3H7NO5S2	C05824	2.33045e+07	1.47497e+07	71.62	6.75646e+06	6.46431e+06	63.32	3.45	1.79	0.00399013	2.4	0.0302003	1.65815	neg
Demethylated antipyrine	M175T181	175.088	180.9	5.64833	C10H10N2O	C13008	1.58508e+06	1.383e+06	62.27	4.23212e+06	2.6417e+06	64.05	0.37	-1.42	0.0141917	1.85	0.047953	1.34547	pos
Deoxycorticosterone acetate	M371T805	371.065	804.7	1.5009	C23H32O4	C14554	562166	624496	47.6	1.23632e+06	1.35743e+06	38.46	0.45	-1.14	0.00563554	2.25	0.0371662	1.38743	neg
D-Fructose	M181T714	181.014	714.1	0.311703	C6H12O6	C00095	7.54853e+07	8.1283e+07	49.94	2.89791e+07	2.08367e+07	77.11	2.6	1.38	0.00777458	2.11	0.0308898	1.24146	pos
dGMP	M347T617	347.163	617.4	23.4822	C10H14N5O7P	C00362	1.64544e+06	1.61253e+06	31.08	4.15983e+06	3.30177e+06	75.85	0.4	-1.34	0.0106129	1.97	0.0551303	1.50296	neg
D-Gulono-1,4-lactone	M178T31	178.134	30.7	4.2274	C6H10O6	C05410	1.9184e+07	1.32535e+07	93.41	7.51023e+07	5.01622e+07	132.5	0.26	-1.97	0.0314685	1.5	0.0864599	1.03305	pos
Dihydrocortisol	M365T586	365.231	586.4	2.39847	C21H32O5	C05471	489941	380661	60.79	964795	948065	41.1	0.51	-0.98	0.0106129	1.97	0.0390085	1.33001	pos
Dimethyl sulfone	M95T743	95.0855	742.6	2.8359	C2H6O2S	C11142	3.00106e+07	2.8946e+07	30.74	1.43375e+07	1.59718e+07	30.86	2.09	1.07	0.000164541	3.78	0.00248554	1.48859	pos
Diphenylamine	M170T821	170.098	821	4.44049	C12H11N	C11016	1.12778e+07	1.05126e+07	57.05	1.9921e+08	9.83735e+07	113.68	0.06	-4.14	4.11353e-05	4.39	0.00128302	1.66019	pos
Dopamine	M136T201	136.075	201.3	25.971	C8H11NO2	C03758	7.61057e+07	6.9542e+07	50.9	2.44843e+08	2.39031e+08	53.41	0.31	-1.69	0.00275607	2.56	0.0147245	1.46702	pos
D-Psicose	M181T730	181.014	729.8	0.926742	C6H12O6	C06468	2.21111e+07	2.08984e+07	34.36	7.47107e+07	6.35326e+07	76.93	0.3	-1.76	0.00563554	2.25	0.0244736	1.36771	pos
D-synephrine	M168T335	168.091	334.6	0.485092	C9H13NO2	C01869	1.14411e+07	1.4092e+07	43.81	2.17268e+07	2.30663e+07	19.34	0.53	-0.93	0.000287947	3.54	0.00336623	1.35112	pos
D-Xylitol	M152T576	152.071	575.9	13.8094	C5H12O5	C00379	7.50922e+06	8.3085e+06	34.19	2.85375e+06	2.87865e+06	10.5	2.63	1.4	4.11353e-05	4.39	0.00128302	1.83604	pos
Ecdysone	M464T693	464.296	693.5	8.24391	C27H44O6	C00477	301360	174924	78.43	1.37015e+06	873033	81.24	0.22	-2.18	0.00275607	2.56	0.0147245	1.44986	pos
Ectoine	M143T96	143.082	96.1	0.0196225	C6H10N2O2	C06231	4.23189e+07	3.0597e+07	64.32	6.85528e+06	5.26707e+06	43.96	6.17	2.63	4.11353e-05	4.39	0.00128302	1.84063	pos
Ergocalciferol	M397T798	397.199	798	4.34847	C28H44O	C05441	6.08386e+06	7.02419e+06	50.52	1.21157e+07	1.22663e+07	20.83	0.5	-0.99	0.000287947	3.54	0.00336623	1.39885	pos
erythro-3-Hydroxy-Ls-aspartate	M149T483	149.023	483	2.32168	C4H7NO5	C03961	4.21716e+06	4.18096e+06	38.78	1.22988e+07	9.20823e+06	76.86	0.34	-1.54	0.00777458	2.11	0.0308898	1.38428	pos
Estrone glucuronide	M445T539	445.189	538.9	4.66319	C24H30O8	C11133	5.0201e+06	4.95482e+06	19.19	8973976	8.55387e+06	32.1	0.56	-0.84	0.00399013	2.4	0.0302003	1.70152	neg
Formononetin	M268T567	268.065	566.9	16.616	C16H12O4	C00858	1.1946e+07	7.73607e+06	93.36	1142481	678184	87.75	10.46	3.39	0.000164541	3.78	0.00655999	2.03631	neg
Gemfibrozil	M249T741	249.149	741	0.401365	C15H22O3	C07020	2.42291e+06	2.38829e+06	5.15	2.29883e+06	2.34909e+06	4.05	1.05	0.08	0.0399835	1.4	0.133251	1.27126	neg
Genistein	M271T764	271.188	763.9	26.814	C15H10O5	C06563	6.01092e+06	5.81245e+06	17.09	7860518	7.74212e+06	16.66	0.76	-0.39	0.00777458	2.11	0.0308898	1.40936	pos
Glucose 6-phosphate	M259T75	259.021	75.3	4.41093	C6H13O9P	C00092	5.8081e+06	6.27396e+06	33.11	3.67162e+06	3.1186e+06	102.26	1.58	0.66	0.0244344	1.61	0.0954903	1.35924	neg
Glycerophosphocholine	M258T84	258.109	84	3.29929	C8H21NO6P	C00670	3.7139e+09	3.50567e+09	32.32	2.18224e+09	2.25138e+09	38.42	1.7	0.77	0.0141917	1.85	0.047953	1.29093	pos
Glycochenodeoxycholic acid	M448T600_1	448.055	599.8	11.501	C26H43NO5	C05466	142597	110087	86.78	386022	399383	72.63	0.37	-1.44	0.0244344	1.61	0.0954903	1.20937	neg
Glycyl-glycine	M131T123	131.081	122.5	22.1854	C4H8N2O3	C02037	5.51216e+07	3.25552e+07	74.2	1.49301e+07	1.19125e+07	76.31	3.69	1.88	0.0187577	1.73	0.0803381	1.67009	neg
Guanidinosuccinic acid	M175T342	174.954	341.5	5.64839	C5H9N3O4	C03139	2.35092e+07	1.28953e+07	75.35	1.78047e+08	8.87199e+07	151.51	0.13	-2.92	0.00399013	2.4	0.0302003	1.62558	neg
Gyromitrin	M101T35	101.071	34.5	3.20566	C4H8N2O	C08305	1.82226e+07	1.32769e+07	117.55	5.20679e+06	6.05689e+06	60.65	3.5	1.81	0.00777458	2.11	0.0308898	1.13524	pos
Hexadecanedioate	M285T756	285.207	756.4	0.434772	C16H30O4	C19615	1.22488e+07	1.15594e+07	62.04	1.46208e+08	1.16611e+08	112.05	0.08	-3.58	0.00185109	2.73	0.0195353	1.67119	neg
Hippuric acid	M178T334_2	178.05	334.4	0.788626	C9H9NO3	C01586	4.00919e+07	3.94408e+07	30.04	2.15629e+07	1.60303e+07	61.5	1.86	0.89	0.00399013	2.4	0.0302003	1.63781	neg
Histamine	M111T42	111.081	41.6	9.00247	C5H9N3	C00388	4.80067e+08	2.69356e+08	87.77	5.38157e+07	4.72025e+07	66.28	8.92	3.16	0.000493624	3.31	0.00464332	1.70153	pos
Hydroquinone	M109T360	109.028	360.2	11.9235	C6H6O2	C00530	4.87933e+06	4.88577e+06	51.68	1.07538e+06	976478	58.14	4.54	2.18	8.22707e-05	4.08	0.00488981	2.05227	neg
Hydroxykynurenine	M224T34	223.988	34.3	4.09441	C10H12N2O4	C02794	1.12966e+07	6.88564e+06	76.15	2.47367e+07	2.05649e+07	60.45	0.46	-1.13	0.0244344	1.61	0.072096	1.29558	pos
Ibuprofen	M189T729	189.127	729.4	21.3295	C13H18O2	C01588	203494	203183	31.48	1.11741e+07	5.93907e+06	128.12	0.02	-5.78	4.11353e-05	4.39	0.00128302	1.63305	pos
Indolepyruvate	M204T208	204.063	207.8	2.3463	C11H9NO3	C00331	2.65374e+06	2.18833e+06	60.17	9.12494e+06	9.15334e+06	54.85	0.29	-1.78	0.000781571	3.11	0.00623315	1.60062	pos
Isoelemicin	M209T640	209.117	639.9	0.0118453	C12H16O3	C16975	2.43892e+06	2.05563e+06	46.4	9.75305e+06	9.68982e+06	88.27	0.25	-2	0.00275607	2.56	0.0147245	1.39685	pos
Isopyridoxal	M167T235_2	167.055	234.9	16.1623	C8H9NO3	C06051	501035	366571	72.61	1.50854e+06	1.25668e+06	64.25	0.33	-1.59	0.00275607	2.56	0.0147245	1.4527	pos
Jasmone	M147T693	147.116	693.1	24.0218	C11H16O	C08490	475798	325062	94.22	6.7948e+06	5.29018e+06	95.97	0.07	-3.84	0.00777458	2.11	0.0308898	1.59523	pos
Jasmonic acid	M193T693	193.122	692.8	21.9239	C12H18O3	C08491	344295	255434	94.09	2.79687e+07	1.94047e+07	94.24	0.01	-6.34	0.000287947	3.54	0.00336623	1.78518	pos
Ketoleucine	M129T327_2	129.054	327.2	13.3137	C6H10O3	C00233	1.57549e+08	1.57178e+08	21.92	2.33434e+08	2.56023e+08	21.92	0.67	-0.57	0.00275607	2.56	0.0243177	1.66562	neg
L-4-Hydroxyglutamate semialdehyde	M148T170	148.06	170	1.25328	C5H9NO4	C05938	1.89699e+06	1.36708e+06	65.72	5.32142e+06	6.48701e+06	60.99	0.36	-1.49	0.0399835	1.4	0.10375	1.22362	pos
L-Asparagine	M133T766	133.102	766.2	8.9043	C4H8N2O3	C00152	4.70336e+06	5.18556e+06	73.9	2.49829e+07	1.66283e+07	115.59	0.19	-2.41	0.0399835	1.4	0.10375	1.25201	pos
L-beta-Phenylalanine	M164T304_2	164.07	304.3	11.1171	C9H11NO2	C20487	2.3545e+08	2.37179e+08	15.24	3.28823e+08	3.56745e+08	16.72	0.72	-0.48	0.000493624	3.31	0.0101104	1.72543	neg
L-Carnitine	M162T87	162.112	86.9	1.53582	C7H15NO3	C00318	1.08564e+09	1.0488e+09	16.36	2.66726e+09	2.28021e+09	43.56	0.41	-1.3	0.00275607	2.56	0.0147245	1.64802	pos
L-Cystine	M241T90	241.03	89.9	2.80463	C6H12N2O4S2	C00491	1.29215e+08	1.17728e+08	36.2	6.82177e+07	5.77878e+07	94.74	1.89	0.92	0.00777458	2.11	0.0308898	1.36059	pos
Leucine	M132T229	132.102	228.5	0.854833	C6H13NO2	C16439	1.49132e+08	1.48023e+08	43.31	6.99962e+08	7.72469e+08	67.92	0.21	-2.23	0.00123406	2.91	0.00846589	1.47415	pos
Levonorgestrel	M313T579	313.216	578.5	1.83899	C21H28O2	C08153	2.8425e+06	2.3476e+06	40.89	5.72602e+06	5.14779e+06	42.74	0.5	-1.01	0.00563554	2.25	0.0244736	1.35359	pos
L-Fucose	M164T250	164.073	250.2	27.4268	C6H12O5	C00507	1.32888e+06	480620	133.33	4.22549e+06	3.68191e+06	35.9	0.31	-1.67	0.0106129	1.97	0.0390085	1.58613	pos
L-Histidine	M156T86	156.042	86.3	13.2949	C6H9N3O2	C00135	1.05292e+08	1.15545e+08	28.47	5.28425e+07	5.53411e+07	51.45	1.99	0.99	0.00275607	2.56	0.0147245	1.42584	pos
Lipoxin B4	M335T779	335.219	779.4	0.185905	C20H32O5	C06315	3.15655e+06	2.8344e+06	44.74	1.11607e+07	9.49764e+06	62.41	0.28	-1.82	0.00123406	2.91	0.00846589	1.63252	pos
Lithocholic acid	M377T791	377.261	791.1	3.45081	C24H40O3	C03990	1.55773e+08	1.54011e+08	52.75	4.35478e+07	4.86455e+07	30.33	3.58	1.84	0.000781571	3.11	0.00623315	1.6324	pos
L-Kynurenine	M209T330	209.092	329.8	0.363476	C10H12N2O3	C00328	8.80487e+06	8.4778e+06	34.6	2.15559e+07	2.28451e+07	43.66	0.41	-1.29	0.00123406	2.91	0.00846589	1.47923	pos
L-Malic acid	M133T98	133.049	97.6	0.23304	C4H6O5	C00149	6.13392e+06	6.17183e+06	24.39	3.11802e+06	2.75375e+06	44.33	1.97	0.98	0.00275607	2.56	0.0243177	1.81478	neg
L-Proline	M116T93	116.07	92.8	1.51632	C5H9NO2	C00148	2.02404e+09	2.01803e+09	13.43	1.67201e+09	1.55779e+09	21.25	1.21	0.28	0.0314685	1.5	0.0864599	1.09507	pos
L-Tyrosine	M182T201	182.081	201.3	0.131809	C9H11NO3	C00082	3.58625e+08	3.9888e+08	23.13	7.71815e+08	6.54792e+08	37.01	0.46	-1.11	0.000493624	3.31	0.00464332	1.63139	pos
Mannitol	M183T65	182.985	65.3	0.878744	C6H14O6	C00392	3.54119e+08	1.7221e+08	92.96	4.97644e+07	4.46354e+07	44.44	7.12	2.83	0.000493624	3.31	0.00464332	1.55596	pos
Methyl (indol-3-yl)acetate	M190T651	190.086	651.2	0.399819	C11H11NO2	C20635	3.93786e+06	4.23587e+06	27.73	1.28434e+06	856758	65.38	3.07	1.62	0.000287947	3.54	0.00336623	1.74336	pos
Metoclopramide	M300T607	300.144	606.9	11.6611	C14H22ClN3O2	C07868	4.77809e+06	5.0008e+06	12.09	7.0488e+06	6.36516e+06	31.91	0.68	-0.56	0.00563554	2.25	0.0244736	1.44428	pos
Monomethyl sulfate	M112T66	111.984	65.9	12.5017	CH4O4S	C02704	6.79246e+07	6.56936e+07	39.05	8.83364e+06	5.90525e+06	70.93	7.69	2.94	4.11353e-05	4.39	0.00128302	1.9298	pos
Myclobutanil	M289T447	289.126	447	0.0159927	C15H17ClN4	C18477	9.23229e+06	5.95763e+06	103.4	1.54413e+06	566276	123.7	5.98	2.58	0.0244344	1.61	0.072096	1.08556	pos
Myristic acid	M229T743_1	229.18	742.8	1.34928	C14H28O2	C06424	3.11969e+07	2.91638e+07	29.27	1.41974e+07	1.32214e+07	24.53	2.2	1.14	0.000164541	3.78	0.00248554	1.83212	pos
N6-Acetyl-LL-2,6-diaminoheptanedioate	M233T519_2	233.091	518.6	1.44015	C9H16N2O5	C04390	1.47043e+07	1.18423e+07	48.8	7.81045e+06	6.87918e+06	43.32	1.88	0.91	0.0141917	1.85	0.047953	1.18734	pos
N-a-Acetylcitrulline	M217T312	217.118	312.3	0.814009	C8H15N3O4	C15532	2.41142e+06	2.37798e+06	55.89	1.13915e+06	956110	30.45	2.12	1.08	0.0244344	1.61	0.072096	1.09081	pos
N-Acetylglutamic acid	M190T170	190.071	170.1	0.00449565	C7H11NO5	C00624	2.15688e+06	1897963	35.33	7.81409e+06	8.32204e+06	50.43	0.28	-1.86	0.000493624	3.31	0.00464332	1.66529	pos
N-Acetyl-L-aspartic acid	M174T77	174.04	76.7	5.15047	C6H9NO5	C01042	9.11556e+06	7.57794e+06	43.12	4.87905e+06	4.88782e+06	34.73	1.87	0.9	0.00777458	2.11	0.0449941	1.54915	neg
N-Acetylleucine	M172T335	172.097	335	2.02221	C8H15NO3	C02710	547742	517491	17.95	1.08621e+06	905966	50.15	0.5	-0.99	0.0141917	1.85	0.0667747	1.58324	neg
N-Acetyl-L-phenylalanine	M207T349	207.087	348.5	11.1064	C11H13NO3	C03519	2.62665e+06	1.87564e+06	127.29	2.31927e+07	2.02898e+07	60.02	0.11	-3.14	0.00275607	2.56	0.0147245	1.6056	pos
Nandrolone	M275T818	275.2	818.2	1.65724	C18H26O2	C07254	9.70893e+06	7.03877e+06	101.67	5.01768e+07	3.07284e+07	94.11	0.19	-2.37	0.0187577	1.73	0.0591767	1.06122	pos
Neocnidilide	M177T707	177.127	706.7	22.7746	C12H18O2	C17002	1.4796e+06	690252	83.02	5.23337e+06	3.76868e+06	76.26	0.28	-1.82	0.00777458	2.11	0.0308898	1.23409	pos
Neohesperidin	M609T538	609.18	537.6	3.48665	C28H34O15	C09806	792632	154295	198.53	84388.9	67635.5	69.68	9.39	3.23	0.0244344	1.61	0.0954903	1.28243	neg
N-Methyl-L-glutamic acid	M144T95	144.065	94.7	26.6129	C6H11NO4	C01046	2.3492e+07	1.84229e+07	56.27	9.10235e+07	8.43658e+07	34.27	0.26	-1.95	8.22707e-05	4.08	0.00169017	1.85867	pos
Nonadecanoic acid	M297T839	297.244	839.4	0.0105677	C19H38O2	C16535	3.62887e+06	3.10703e+06	64.51	8.27449e+06	8.04648e+06	42.52	0.44	-1.19	0.00777458	2.11	0.0449941	1.45664	neg
Norepinephrine	M170T729	169.979	729.4	6.43075	C8H11NO3	C00547	4.95366e+08	3.57077e+08	121.66	3.60064e+07	3.18803e+07	68.56	13.76	3.78	4.11353e-05	4.39	0.00128302	1.82368	pos
o-Toluate	M135T164	135.044	163.6	10.5447	C8H8O2	C07215	2.74524e+06	2.68966e+06	42.19	8.76172e+06	6.66286e+06	60.23	0.31	-1.67	0.000164541	3.78	0.00655999	1.93257	neg
Oxaloacetate 4-methyl ester	M147T248	147.023	248.2	13.5528	C5H6O5	C03716	2.85555e+06	2.52364e+06	40.06	4.86967e+06	5.05899e+06	38.92	0.59	-0.77	0.0106129	1.97	0.0390085	1.33106	pos
Oxoglutaric acid	M146T69	146.03	68.5	0.217376	C5H6O5	C00026	799325	537777	94.35	3.92345e+06	2.89189e+06	72.69	0.2	-2.3	0.000493624	3.31	0.00464332	1.62676	pos
p-Cresol	M109T187	109.065	186.7	0.220053	C7H8O	C01468	1.55647e+07	1.39161e+07	31.18	2.04191e+07	2.06478e+07	21.3	0.76	-0.39	0.0187577	1.73	0.0591767	1.07182	pos
Perillyl alcohol	M135T820	135.117	819.9	0.6428	C10H16O	C02452	6.59067e+07	1.51895e+07	216.27	8.56787e+06	8.30485e+06	66.67	7.69	2.94	0.00563554	2.25	0.0244736	1.24274	pos
Phenyl acetate	M135T834	134.893	834	2.47791	C8H8O2	C00548	7.52491e+08	1.18432e+08	133	2.39097e+07	2.36586e+07	65.29	31.47	4.98	0.00399013	2.4	0.0302003	1.60765	neg
Phenylephrine	M167T132	167.093	131.5	11.3709	C9H13NO2	C07441	5.44849e+06	5.71313e+06	30.99	9.39031e+06	7.91402e+06	30.63	0.58	-0.79	0.00123406	2.91	0.00846589	1.35073	pos
Phenylethylamine	M121T334	121.084	334.4	1.81748	C8H11N	C05332	4.9805e+08	5.02274e+08	10.05	6.19805e+08	6.27538e+08	21.14	0.8	-0.32	0.0399835	1.4	0.10375	1.1393	pos
Phloroglucinol	M127T221	127.038	220.7	3.7469	C6H6O3	C02183	6.37069e+08	4.50601e+08	113.89	4.10766e+07	3.8397e+07	90.16	15.51	3.96	8.22707e-05	4.08	0.00169017	1.66669	pos
Pipecolic acid	M130T73	130.086	73.2	4.42785	C6H11NO2	C00408	1.0815e+08	1.09493e+08	19.46	2.27707e+08	2.14679e+08	33.94	0.47	-1.07	0.000493624	3.31	0.00464332	1.73461	pos
Pirbuterol	M241T270	241.155	269.7	0.315151	C12H20N2O3	C07807	399884	198375	101.66	4.87569e+06	5.03442e+06	74.47	0.08	-3.61	0.000164541	3.78	0.00248554	1.77314	pos
Porphobilinogen	M226T704	226.18	703.7	2.12643	C10H14N2O4	C00931	4.94754e+08	3.98732e+08	58.01	3.70725e+07	3.32326e+07	44.89	13.35	3.74	4.11353e-05	4.39	0.00128302	1.91342	pos
Pralidoxime	M120T94	120.066	94.2	12.7763	C7H9N2O	C07400	8.59644e+07	8.44083e+07	33.28	5.33561e+07	4.43115e+07	46.11	1.61	0.69	0.0141917	1.85	0.047953	1.26374	pos
Prostaglandin H2	M333T763	333.207	762.7	2.67101	C20H32O5	C00427	2.47253e+06	2.31092e+06	42.67	1.53769e+07	6.47606e+06	121.24	0.16	-2.64	0.00185109	2.73	0.0195353	1.4371	neg
Pseudouridine	M243T138	243.061	138.4	6.68146	C9H12N2O6	C02067	2.19342e+07	2.48003e+07	61.67	1.59126e+08	5.06306e+07	148.34	0.14	-2.86	0.0141917	1.85	0.0667747	1.3746	neg
Pyrimidodiazepine	M221T397	221.092	396.6	0.818911	C9H11N5O2	C02587	1.41552e+07	1.48872e+07	12.76	9.79149e+06	8.99908e+06	29.25	1.45	0.53	0.00275607	2.56	0.0147245	1.46261	pos
Quassin	M369T664	369.174	664.1	9.99529	C22H28O6	C08778	1.99012e+06	1.81925e+06	33.63	4.93498e+06	4.19497e+06	49.14	0.4	-1.31	0.00275607	2.56	0.0243177	1.6745	neg
Quinolinic acid	M167T620	167.012	620.3	4.84357	C7H5NO4	C03722	3.00299e+06	2.50659e+06	68.53	2.43029e+07	24687949	57.75	0.12	-3.02	4.11353e-05	4.39	0.00128302	1.80609	pos
Ribavirin	M244T94	244.079	94	0.0153183	C8H12N4O5	C07234	5.86485e+07	5.79492e+07	21.32	4.36336e+07	4.2713e+07	53.46	1.34	0.43	0.0141917	1.85	0.047953	1.1359	pos
S-Adenosylmethionine	M398T791	398.24	791.1	2.81524	C15H22N6O5S	C00019	3.8578e+07	3.96713e+07	24.64	6.22094e+07	6.53934e+07	20.83	0.62	-0.69	0.00185109	2.73	0.0112467	1.53209	pos
Salicylic acid	M137T367	137.023	366.7	0.702328	C7H6O3	C00805	3.93484e+06	4.37004e+06	21.83	979132	614389	81.72	4.02	2.01	8.22707e-05	4.08	0.00488981	2.05863	neg
S-Allylcysteine	M160T348	160.04	347.8	26.3935	C6H11NO2S	C16759	3.45259e+06	3.14976e+06	54.23	1.24269e+06	982461	86.53	2.78	1.47	0.00563554	2.25	0.0371662	1.64193	neg
Sarcosine	M88T97	88.0393	97.5	0.96448	C3H7NO2	C00213	2.72138e+07	3.2659e+07	54.81	5.39618e+07	5.14904e+07	38.4	0.5	-0.99	0.00777458	2.11	0.0449941	1.33813	neg
Sorbitol	M181T91	181.071	91.2	1.40832	C6H14O6	C00794	3.21841e+07	3.38482e+07	28.87	2.01756e+07	2.05631e+07	32.81	1.6	0.67	0.0141917	1.85	0.0667747	1.51466	neg
Sphingosine	M300T767_1	300.289	767	1.91815	C18H37NO2	C00319	8.79997e+06	8.41914e+06	34.19	1.43542e+07	1.10835e+07	52.39	0.61	-0.71	0.0399835	1.4	0.10375	1.14666	pos
Suberic acid	M157T370	157.084	370.2	0.337107	C8H14O4	C08278	5.21849e+06	5.15686e+06	17.75	6.40757e+06	6.39109e+06	17.67	0.81	-0.3	0.0244344	1.61	0.072096	1.14135	pos
Succinic acid	M118T69	118.035	68.6	2.10633	C4H6O4	C00042	1.51992e+06	1.25193e+06	84.76	3.94459e+06	3.60916e+06	59.24	0.39	-1.38	0.00275607	2.56	0.0147245	1.37767	pos
Sulfanilamide	M171T95	171.027	94.8	22.8034	C6H8N2O2S	C07458	1.8715e+07	1.59158e+07	38	4.99565e+07	5.03544e+07	52.21	0.37	-1.42	0.00123406	2.91	0.0160262	1.70757	neg
Sulfate	M98T65	97.9686	65.1	12.2488	H2SO4	C00059	4.41905e+06	4.99458e+06	33.4	1.20015e+07	6.63261e+06	78.78	0.37	-1.44	0.0106129	1.97	0.0390085	1.17379	pos
Terbinafine	M292T609	292.201	609	16.002	C21H25N	C08079	3.38399e+06	3.35364e+06	13.73	2.78136e+06	2.71112e+06	15.74	1.22	0.28	0.0141917	1.85	0.047953	1.24507	pos
Testosterone	M289T601	289.216	601.3	0.693418	C19H28O2	C00535	227780	221049	48.77	843154	1.05677e+06	69.55	0.27	-1.89	0.0244344	1.61	0.072096	1.14267	pos
Tetrahydrodipicolinate	M172T170	172.06	170.2	0.141229	C7H9NO4	C03972	970967	412990	90.52	4.38249e+06	4.77091e+06	47.44	0.22	-2.17	0.000287947	3.54	0.00336623	1.5293	pos
Theophylline	M180T463	180.065	462.5	3.88748	C7H8N4O2	C07130	3.51634e+07	3.43335e+07	34.89	1.46247e+07	1.21103e+07	56.38	2.4	1.27	0.000493624	3.31	0.00464332	1.62314	pos
threo-3-Hydroxy-D-aspartate	M149T667	149.023	666.8	3.24782	C4H7NO5	C19813	2.75853e+06	1.70938e+06	105.67	9.50999e+06	4.0659e+06	121.58	0.29	-1.79	0.0399835	1.4	0.10375	1.04896	pos
Thymine	M127T337	127.05	336.8	0.975991	C5H6N2O2	C00178	3.45091e+07	3.06264e+07	23.35	2.29609e+07	2.1816e+07	37.42	1.5	0.59	0.0106129	1.97	0.0390085	1.32012	pos
trans-Cinnamate	M147T197	146.964	197.3	7.10209	C9H8O2	C00423	1.99886e+07	1.78214e+07	79.43	7.80793e+07	6.88058e+07	75.91	0.26	-1.97	0.0141917	1.85	0.0667747	1.60763	neg
trans-Ferulic acid	M177T472	177.055	471.8	23.9135	C10H10O4	C01494	6.30142e+06	6.96773e+06	70.12	674621	406821	68.64	9.34	3.22	0.000493624	3.31	0.00464332	1.63833	pos
trans-trans-Muconic acid	M143T184	143.034	183.9	0.0410719	C6H6O4	C02480	5.38769e+07	5.63965e+07	29.78	2.81683e+07	3.04854e+07	71.02	1.91	0.94	0.0106129	1.97	0.0390085	1.16425	pos
Tyrosol	M121T707	121.065	707.1	3.63928	C8H10O2	C06044	906588	830059	26	2.5316e+07	1.15823e+07	106.87	0.04	-4.8	0.000287947	3.54	0.00336623	1.65749	pos
Undecanoic acid	M187T35	186.956	35	2.76682	C11H22O2	C17715	2.25278e+07	2.15399e+07	16.22	3.53549e+07	3.47801e+07	25.76	0.64	-0.65	0.00123406	2.91	0.00846589	1.5113	pos
Ureidopropionic acid	M132T31	132.056	30.8	17.4169	C4H8N2O3	C02642	1.3946e+07	1.18811e+07	61.63	1.16453e+08	8.81944e+07	100.7	0.12	-3.06	0.000493624	3.31	0.00464332	1.5789	pos
Ureidosuccinic acid	M176T91	176.04	91.4	17.0416	C5H8N2O5	C00438	3.5974e+06	3.01184e+06	64.11	2.74805e+07	3.58598e+07	52.49	0.13	-2.93	0.000493624	3.31	0.00464332	1.70069	pos
Uric acid	M167T98	167.02	98.3	3.14007	C5H4N4O3	C00366	12402696	1.09365e+07	44.8	128443163	2.96782e+07	142.93	0.1	-3.37	0.00563554	2.25	0.0371662	1.54	neg
Vanillylmandelic acid	M198T688	198.185	688.4	1.67747	C9H10O5	C05584	1.5975e+07	1.54722e+07	7.05	1.86564e+07	1.83436e+07	9.94	0.86	-0.22	0.00275607	2.56	0.0147245	1.47823	pos
Xanthoxin	M251T700	251.164	699.7	0.725326	C15H22O3	C13453	3.86543e+06	3.83196e+06	18.31	3.04458e+06	3.14812e+06	14.93	1.27	0.34	0.00777458	2.11	0.0308898	1.26578	pos
Xanthurenic acid	M206T94	206.039	94.4	26.1746	C10H7NO4	C02470	1.96568e+07	1.63313e+07	102.42	6.45272e+07	6.84024e+07	47.77	0.3	-1.71	0.00185109	2.73	0.0112467	1.49443	pos

## Sheet: 1.5S-OHMet vs. 3.0S-Met
name	ID	mz	rt	ppm	formula	KEGG	1.5S-OHMet_Mean	1.5S-OHMet_Median	1.5S-OHMet_RSD	3.0S-Met_Mean	3.0S-Met_Median	3.0S-Met_RSD	FC	log2FC	P.value	-log10(P.value)	FDR	VIP	posneg
Ibuprofen	M189T729	189.127	729.4	21.3295	C13H18O2	C01588	203494	203183	31.48	1.40466e+07	1.34869e+07	87.12	0.01	11	4.11353e-05	4.39	0.000564896	1.64315	pos
L-Lactic acid	M89T402	89.0226	401.8	5.46544	C3H6O3	C00186	1.33981e+08	1.10096e+08	79.49	9.20589e+09	1.08349e+10	61.92	0.01	-6.1	0.00123406	2.91	0.00624638	1.68625	neg
Jasmonic acid	M193T693	193.122	692.8	21.9239	C12H18O3	C08491	344295	255434	94.09	5.07194e+07	4.0496e+07	86.57	0.01	-7.2	8.22707e-05	4.08	0.000875433	1.72616	pos
Carnosine	M225T98	225.099	98.4	1.23082	C9H14N4O3	C00386	2.51892e+07	2.42043e+07	60.29	1.14872e+09	8.3235e+08	67.43	0.02	-5.51	4.11353e-05	4.39	0.000650113	1.82171	neg
Creatinine	M113T831	112.984	831.5	1.89376	C4H7N3O	C00791	1.09548e+07	1.06509e+07	72.01	5.36387e+08	5.43658e+08	84.61	0.02	-5.61	4.11353e-05	4.39	0.000650113	1.66392	neg
Diphenylamine	M170T821	170.098	821	4.44049	C12H11N	C11016	1.12778e+07	1.05126e+07	57.05	3.38266e+08	3.50534e+08	50.64	0.03	-4.91	4.11353e-05	4.39	0.000564896	1.83841	pos
alpha-Cedrene	M205T821	205.195	820.6	0.370379	C15H24	C09630	462900	413879	27.73	1.47968e+07	8.62853e+06	148.96	0.03	-5	4.11353e-05	4.39	0.000564896	1.49288	pos
Butyryl-L-carnitine	M232T364	232.154	364.3	0.217884	C11H21NO4	C02862	1.30933e+06	844127	85.6	4.60951e+07	3.9606e+07	76.58	0.03	-5.14	4.11353e-05	4.39	0.000564896	1.78945	pos
Methylmalonic acid	M117T670	116.927	670.1	0.000749868	C4H6O4	C02170	1.54274e+07	1.40118e+07	63.83	5.53055e+08	1.68029e+08	156.12	0.03	-5.16	0.00185109	2.73	0.00834886	1.34314	neg
4-Hydroxybenzaldehyde	M121T279	121.028	278.9	15.8972	C7H6O2	C00633	8.81392e+06	7.1794e+06	62.87	3.30967e+08	1.19146e+08	153.41	0.03	-5.23	0.00777458	2.11	0.0247845	1.37497	neg
gamma-Glutamylcysteine	M249T137	248.959	136.8	2.51643	C8H14N2O5S	C00669	4.14312e+06	3.93223e+06	27.55	1.57125e+08	5.19159e+07	200.8	0.03	-5.25	4.11353e-05	4.39	0.000650113	1.63036	neg
Jasmone	M147T693	147.116	693.1	24.0218	C11H16O	C08490	475798	325062	94.22	1.16423e+07	1.14041e+07	84.34	0.04	-4.61	0.00123406	2.91	0.00638925	1.48363	pos
2-Phenylethyl acetate	M165T599	165.091	598.5	0.460352	C10H12O2	C12303	379386	328475	28.12	1.03315e+07	1.04798e+07	61.66	0.04	-4.77	4.11353e-05	4.39	0.000564896	1.83225	pos
Tyrosol	M121T707	121.065	707.1	3.63928	C8H10O2	C06044	906588	830059	26	2.51548e+07	2.665e+07	81.03	0.04	-4.79	0.000287947	3.54	0.00221392	1.58078	pos
3-Dehydro-2-deoxyecdysone	M446T672	446.289	671.5	0.649234	C27H42O5	C16497	544159	301358	108.45	1.04854e+07	5.8346e+06	103.03	0.05	-4.27	0.00399013	2.4	0.0156597	1.40597	pos
2,22-Dideoxy-3-dehydroecdysone	M430T695	430.294	694.8	1.17859	C27H42O4	C16498	2.58974e+06	658073	161.99	5.06506e+07	4.68561e+07	84.39	0.05	-4.29	0.000493624	3.31	0.00326147	1.56594	pos
Hexadecanedioate	M285T756	285.207	756.4	0.434772	C16H30O4	C19615	1.22488e+07	1.15594e+07	62.04	2.41499e+08	9.20466e+07	118.62	0.05	-4.3	0.00123406	2.91	0.00624638	1.42617	neg
Tropatepine	M333T468	333.151	468.5	11.4676	C22H23NS	D07303	429943	172149	115.55	8.69066e+06	2.07244e+06	140.18	0.05	-4.34	0.0141917	1.85	0.041603	1.22703	pos
Pirbuterol	M241T270	241.155	269.7	0.315151	C12H20N2O3	C07807	399884	198375	101.66	6.79847e+06	6.90882e+06	33.51	0.06	-4.09	4.11353e-05	4.39	0.000564896	1.78879	pos
Ciliatine	M126T634	125.986	633.7	3.38521	C2H8NO3P	C03557	3.11634e+06	2.03643e+06	80.93	5.37366e+07	1.21101e+07	137.41	0.06	-4.11	4.11353e-05	4.39	0.000564896	1.54855	pos
Biotin	M245T420	245.099	420.2	16.0098	C10H16N2O3S	C00120	1.34782e+06	419221	124.31	1.80667e+07	3.27738e+06	132.29	0.07	-3.74	0.0399835	1.4	0.0945758	1.13359	pos
Uric acid	M167T98	167.02	98.3	3.14007	C5H4N4O3	C00366	12402696	1.09365e+07	44.8	1.68966e+08	1.19081e+08	75.41	0.07	-3.77	4.11353e-05	4.39	0.000650113	1.74891	neg
Chavicol	M135T736	135.08	735.7	0.277793	C9H10O	C16930	2.90888e+06	3.52027e+06	58.39	3.78908e+07	3.19374e+07	96.24	0.08	-3.7	0.000781571	3.11	0.00455119	1.36731	pos
Ureidosuccinic acid	M176T91	176.04	91.4	17.0416	C5H8N2O5	C00438	3.5974e+06	3.01184e+06	64.11	4.71423e+07	5.17169e+07	32.67	0.08	-3.71	4.11353e-05	4.39	0.000564896	1.85503	pos
8,9-DiHETrE	M337T827	337.239	827.5	1.11494	C20H34O4	C14773	3.52347e+06	3.96979e+06	33.95	4.6717e+07	3.23541e+07	97.21	0.08	-3.73	0.000781571	3.11	0.0044857	1.53347	neg
Ecdysone	M464T693	464.296	693.5	8.24391	C27H44O6	C00477	301360	174924	78.43	3.22274e+06	2.66908e+06	92.93	0.09	-3.42	0.00275607	2.56	0.0117894	1.35595	pos
Tetrahydrodipicolinate	M172T170	172.06	170.2	0.141229	C7H9NO4	C03972	970967	412990	90.52	1.10483e+07	1.18854e+07	43.17	0.09	-3.51	4.11353e-05	4.39	0.000564896	1.74854	pos
5-(2-Hydroxyethyl)-4-methylthiazole	M143T698	143.041	698.4	0.699102	C6H9NOS	C04294	8.84954e+06	4.29081e+06	115.95	8.7684e+07	3.43501e+07	130.25	0.1	-3.31	8.22707e-05	4.08	0.000875433	1.61393	pos
(2E,6E)-Farnesol	M223T821	223.205	820.8	0.622285	C15H26O	C01126	911994	892215	40.07	9.21696e+06	5.05412e+06	107.2	0.1	-3.34	0.0399835	1.4	0.0945758	1.23095	pos
Prostaglandin H2	M333T763	333.207	762.7	2.67101	C20H32O5	C00427	2.47253e+06	2.31092e+06	42.67	2.53236e+07	1.90056e+07	89.33	0.1	-3.36	0.000781571	3.11	0.0044857	1.46154	neg
9(S)-HPODE	M312T796	312.227	795.9	11.2098	C18H32O4	C14827	3.46441e+07	2.92279e+07	46.99	3.02784e+08	1.72366e+08	87.6	0.11	-3.13	0.000164541	3.78	0.00154915	1.52046	neg
9,12,13-TriHOME	M311T796_2	311.223	795.9	1.89575	C18H34O5	C14833	1.78111e+08	1.49874e+08	47.52	1.57051e+09	8.8216e+08	86.85	0.11	-3.14	0.000164541	3.78	0.00154915	1.53273	neg
Ureidopropionic acid	M132T31	132.056	30.8	17.4169	C4H8N2O3	C02642	1.3946e+07	1.18811e+07	61.63	1.26178e+08	6.92733e+07	74.35	0.11	-3.18	4.11353e-05	4.39	0.000564896	1.65569	pos
N-Acetylglutamic acid	M190T170	190.071	170.1	0.00449565	C7H11NO5	C00624	2.15688e+06	1897963	35.33	1.97605e+07	2.12739e+07	47.48	0.11	-3.2	4.11353e-05	4.39	0.000564896	1.79143	pos
Chenodeoxycholic acid	M391T704	391.285	703.9	0.316904	C24H40O4	C02528	9.85052e+06	8.7135e+06	53.46	9.30734e+07	6.37216e+07	98.86	0.11	-3.24	0.000164541	3.78	0.00154915	1.50162	neg
Quinolinic acid	M167T620	167.012	620.3	4.84357	C7H5NO4	C03722	3.00299e+06	2.50659e+06	68.53	2.53016e+07	1.80645e+07	96.51	0.12	-3.07	0.000493624	3.31	0.00326147	1.55486	pos
2-Phenylacetamide	M135T187	135.068	186.6	4.44221	C8H9NO	C02505	399485	401597	36.26	2.97199e+06	3.05303e+06	58.12	0.13	-2.9	4.11353e-05	4.39	0.000564896	1.77868	pos
o-Toluate	M135T164	135.044	163.6	10.5447	C8H8O2	C07215	2.74524e+06	2.68966e+06	42.19	2.07822e+07	1.62492e+07	63.99	0.13	-2.92	8.22707e-05	4.08	0.000975567	1.70362	neg
cis-1,2-Dihydronaphthalene-1,2-diol	M163T67	163.075	67.3	1.69247	C10H10O2	C04314	1.20744e+06	1.06382e+06	54.37	9.22004e+06	3.73476e+06	94.49	0.13	-2.93	4.11353e-05	4.39	0.000564896	1.54786	pos
Antibiotic JI-20A	M482T826	482.322	825.8	3.55238	C19H39N5O9	C17704	3.89879e+06	4.96227e+06	73.39	2.97035e+07	3.12732e+07	41.65	0.13	-2.93	8.22707e-05	4.08	0.000875433	1.45586	pos
Choline	M104T133	104.107	133.3	0.960549	C5H14NO	C00114	7.69922e+06	8.23351e+06	49.32	5.96308e+07	2.1659e+07	151.37	0.13	-2.95	0.000781571	3.11	0.00455119	1.33243	pos
12-Hydroxydodecanoic acid	M215T711_2	215.165	711.4	1.97058	C12H24O3	C08317	1.64623e+06	1.4967e+06	22.71	1.14295e+07	1.20833e+07	64.12	0.14	-2.8	4.11353e-05	4.39	0.000650113	1.62419	neg
Juvenile hormone III	M267T798	267.195	798.3	2.15573	C16H26O3	C09694	6.32955e+06	6.06328e+06	75.12	4.41888e+07	2.34403e+07	108.32	0.14	-2.8	0.0106129	1.97	0.0329419	1.15748	pos
Pseudouridine	M243T138	243.061	138.4	6.68146	C9H12N2O6	C02067	2.19342e+07	2.48003e+07	61.67	1.59053e+08	8.95985e+07	125.86	0.14	-2.86	0.0244344	1.61	0.0598081	1.11295	neg
L-4-Hydroxyglutamate semialdehyde	M148T170	148.06	170	1.25328	C5H9NO4	C05938	1.89699e+06	1.36708e+06	65.72	1.23661e+07	9.67819e+06	87.08	0.15	-2.7	0.00275607	2.56	0.0117894	1.55821	pos
Biliverdin	M583T725	583.25	724.9	9.38609	C33H34N4O6	C00500	593263	328470	94.98	3.69825e+06	4.41083e+06	81.17	0.16	-2.64	0.00777458	2.11	0.026178	1.33063	pos
5-Hydroxylysine	M163T640	163.112	639.8	27.4761	C6H14N2O3	C16741	929064	427780	89.64	5.82103e+06	4.94303e+06	51.09	0.16	-2.65	8.22707e-05	4.08	0.000875433	1.61045	pos
13,14-Dihydro-15-keto-PGE2	M333T796	333.205	795.9	6.03233	C20H32O5	C04671	3.14679e+06	2.8144e+06	61	19758716	1.13483e+07	81.61	0.16	-2.65	0.000164541	3.78	0.00154915	1.48837	neg
Bilirubin	M585T824	585.269	824.4	2.57443	C33H36N4O6	C00486	7.94442e+06	2.17717e+06	124.21	5.00915e+07	2.96226e+07	85.92	0.16	-2.66	0.00777458	2.11	0.026178	1.20103	pos
Glycochenodeoxycholic acid	M448T600_1	448.055	599.8	11.501	C26H43NO5	C05466	142597	110087	86.78	916873	641629	87.53	0.16	-2.68	0.00399013	2.4	0.014715	1.34068	neg
Beta-Guanidinopropionic acid	M114T244	114.065	243.7	26.5988	C4H9N3O2	C03065	1.17298e+07	6.0166e+06	109.17	7.56259e+07	1.98704e+07	184.53	0.16	-2.69	0.00563554	2.25	0.0203928	1.14223	pos
Neocnidilide	M177T707	177.127	706.7	22.7746	C12H18O2	C17002	1.4796e+06	690252	83.02	8.47908e+06	7.76291e+06	77.89	0.17	-2.52	0.0141917	1.85	0.041603	1.08124	pos
13(S)-HpOTrE	M293T818	293.211	818.2	12.3616	C18H30O4	C04785	3.28725e+06	1.40474e+06	91.44	1.8937e+07	1.71089e+07	79.83	0.17	-2.53	0.00563554	2.25	0.0203928	1.31192	pos
L-Octanoylcarnitine	M288T615	288.216	615.3	2.20115	C15H29NO4	C02838	5.87754e+06	8.31266e+06	99.13	3.39342e+07	2.20998e+07	91.88	0.17	-2.53	0.00777458	2.11	0.026178	1.12652	pos
Nandrolone	M275T818	275.2	818.2	1.65724	C18H26O2	C07254	9.70893e+06	7.03877e+06	101.67	5.84738e+07	4.86695e+07	91.55	0.17	-2.59	0.00275607	2.56	0.0117894	1.35641	pos
PGA1	M335T835	335.22	835.3	9.31926	C20H32O4	C04685	983077	693049	107.41	5.32576e+06	3.20725e+06	84.67	0.18	-2.44	0.0314685	1.5	0.072778	1.03448	neg
N-Methyl-L-glutamic acid	M144T95	144.065	94.7	26.6129	C6H11NO4	C01046	2.3492e+07	1.84229e+07	56.27	1.28068e+08	1.34714e+08	23.02	0.18	-2.45	4.11353e-05	4.39	0.000564896	1.84729	pos
Caryophyllene alpha-oxide	M221T799	221.19	799.2	1.2478	C15H24O	C16908	1.61378e+06	1.78194e+06	55.62	8.79942e+06	7.48103e+06	62.67	0.18	-2.45	0.000781571	3.11	0.00455119	1.54612	pos
trans-Cinnamate	M147T197	146.964	197.3	7.10209	C9H8O2	C00423	1.99886e+07	1.78214e+07	79.43	1.11218e+08	4.17384e+07	103.48	0.18	-2.48	0.000781571	3.11	0.0044857	1.39025	neg
6-Hydroxyhexanoic acid	M132T186	132.078	186.4	6.05704	C6H12O3	C06103	3.91071e+06	2.3316e+06	120.5	2.20948e+07	2.27834e+07	33.34	0.18	-2.5	0.000164541	3.78	0.00145203	1.67606	pos
erythro-3-Hydroxy-Ls-aspartate	M149T483	149.023	483	2.32168	C4H7NO5	C03961	4.21716e+06	4.18096e+06	38.78	2.40615e+07	1.56635e+07	113.77	0.18	-2.51	0.000781571	3.11	0.00455119	1.38658	pos
Xanthurenic acid	M206T94	206.039	94.4	26.1746	C10H7NO4	C02470	1.96568e+07	1.63313e+07	102.42	1.01232e+08	1.07029e+08	25.72	0.19	-2.36	8.22707e-05	4.08	0.000875433	1.66249	pos
Leucine	M132T229	132.102	228.5	0.854833	C6H13NO2	C16439	1.49132e+08	1.48023e+08	43.31	7.88473e+08	8.0521e+08	59.9	0.19	-2.4	0.000164541	3.78	0.00145203	1.53528	pos
Isoelemicin	M209T640	209.117	639.9	0.0118453	C12H16O3	C16975	2.43892e+06	2.05563e+06	46.4	1.29189e+07	1.03033e+07	58.6	0.19	-2.41	8.22707e-05	4.08	0.000875433	1.67273	pos
Dihydrouracil	M113T733	112.985	733	13.7349	C4H6N2O2	C00429	4.30938e+06	4.52786e+06	44.14	2.30081e+07	1.80001e+07	65.74	0.19	-2.42	0.000164541	3.78	0.00154915	1.56293	neg
Taurohyocholate	M498T674	498.287	673.7	4.68405	C26H45NO7S	C15516	1.13031e+06	916421	88.03	6.09919e+06	4.45167e+06	97.71	0.19	-2.43	0.0399835	1.4	0.0945758	1.01562	pos
D-Psicose	M181T730	181.014	729.8	0.926742	C6H12O6	C06468	2.21111e+07	2.08984e+07	34.36	1.12382e+08	1.19371e+08	55.66	0.2	-2.35	0.000781571	3.11	0.00455119	1.58526	pos
D-Gulono-1,4-lactone	M178T31	178.134	30.7	4.2274	C6H10O6	C05410	1.9184e+07	1.32535e+07	93.41	9.12808e+07	6.56893e+07	89.09	0.21	-2.25	0.00275607	2.56	0.0117894	1.39626	pos
allopurinol	M137T299	137.046	298.8	0.045821	C5H4N4O	C06816	2.88877e+07	1.5209e+07	141.85	1.32587e+08	1.20391e+08	62.91	0.22	-2.2	0.00563554	2.25	0.0203928	1.33657	pos
14alpha-Hydroxy-5beta-cholest-7-ene-3,6-dione	M414T707	414.299	706.6	0.690054	C27H42O3	C16509	3.40958e+08	2.6847e+08	75.73	1.47293e+09	1.18973e+09	86.23	0.23	-2.11	0.0244344	1.61	0.0635525	1.04107	pos
Guanidinosuccinic acid	M175T342	174.954	341.5	5.64839	C5H9N3O4	C03139	2.35092e+07	1.28953e+07	75.35	9.9276e+07	7.90726e+07	79.48	0.24	-2.08	0.000781571	3.11	0.0044857	1.44315	neg
Testosterone	M289T601	289.216	601.3	0.693418	C19H28O2	C00535	227780	221049	48.77	908879	759376	65.69	0.25	-2	0.00563554	2.25	0.0203928	1.13423	pos
1,1-Dimethylbiguanide	M129T73	129.102	73	6.30352e-05	C4H11N5	C07151	3.48761e+06	3.33491e+06	20.18	1.34057e+07	1.37383e+07	28.86	0.26	-1.94	4.11353e-05	4.39	0.000564896	1.86062	pos
Deoxycorticosterone acetate	M371T805	371.065	804.7	1.5009	C23H32O4	C14554	562166	624496	47.6	2.16574e+06	1.8842e+06	49.97	0.26	-1.95	4.11353e-05	4.39	0.000650113	1.44074	neg
Dopamine	M136T201	136.075	201.3	25.971	C8H11NO2	C03758	7.61057e+07	6.9542e+07	50.9	2.77655e+08	2.88132e+08	48.13	0.27	-1.87	0.00275607	2.56	0.0117894	1.38274	pos
Indolepyruvate	M204T208	204.063	207.8	2.3463	C11H9NO3	C00331	2.65374e+06	2.18833e+06	60.17	9.99659e+06	9.26343e+06	32.61	0.27	-1.91	4.11353e-05	4.39	0.000564896	1.70375	pos
L-Asparagine	M133T766	133.102	766.2	8.9043	C4H8N2O3	C00152	4.70336e+06	5.18556e+06	73.9	1.76186e+07	1.91925e+07	54.41	0.27	-1.91	0.00185109	2.73	0.00872754	1.28931	pos
Lipoxin B4	M335T779	335.219	779.4	0.185905	C20H32O5	C06315	3.15655e+06	2.8344e+06	44.74	1.11495e+07	1.06724e+07	37.49	0.28	-1.82	8.22707e-05	4.08	0.000875433	1.69124	pos
Threonic acid	M135T80	135.029	80.4	9.62759	C4H8O5	C01620	1.98391e+08	1.95971e+08	49.16	7.18086e+08	5.20588e+08	69.75	0.28	-1.86	0.000493624	3.31	0.00329582	1.46742	neg
Quassin	M369T664	369.174	664.1	9.99529	C22H28O6	C08778	1.99012e+06	1.81925e+06	33.63	6.78225e+06	7.04369e+06	53.67	0.29	-1.77	0.000287947	3.54	0.00227169	1.55891	neg
L-Carnitine	M162T87	162.112	86.9	1.53582	C7H15NO3	C00318	1.08564e+09	1.0488e+09	16.36	3.73954e+09	3.53112e+09	28.38	0.29	-1.78	4.11353e-05	4.39	0.000564896	1.85347	pos
13S-hydroxyoctadecadienoic acid	M295T812	295.228	812.3	0.677442	C18H32O3	C14762	9.52826e+06	8.47104e+06	55.49	3.2689e+07	3.08807e+07	45.42	0.29	-1.78	0.000287947	3.54	0.00227169	1.49154	neg
3-Hydroxybenzaldehyde	M123T68	123.044	68.2	3.05582	C7H6O2	C03067	4.97996e+06	6.26289e+06	62.8	1.72583e+07	1.36355e+07	61.05	0.29	-1.79	0.00275607	2.56	0.0117894	1.33557	pos
1,2-Epoxy-p-menth-8-ene	M135T706	135.116	706.4	26.8953	C10H16O	C07271	1.72278e+06	445428	144.19	5.94085e+06	5.38385e+06	67.14	0.29	-1.79	0.0106129	1.97	0.0329419	1.08641	pos
5-Nitro-2-(3-phenylpropylamino)benzoic acid	M301T582	301.118	581.6	0.166876	C16H16N2O4	C13705	3.58569e+06	2.50246e+06	85.94	1.24978e+07	1.01408e+07	78.01	0.29	-1.8	0.0106129	1.97	0.0329419	1.18265	pos
(-)-Matairesinol	M359T719	359.159	718.6	28.9565	C20H22O6	C10682	1.00472e+06	46061.6	246.55	3.14163e+06	2.43631e+06	85.7	0.32	-1.64	0.0106129	1.97	0.0329419	1.25306	pos
Palmitic acid	M255T838	255.233	837.7	0.139081	C16H32O2	C00249	7.23209e+06	4.7921e+06	56.2	2.29457e+07	1.84835e+07	49.25	0.32	-1.67	0.000493624	3.31	0.00329582	1.54502	neg
Sulfanilamide	M171T95	171.027	94.8	22.8034	C6H8N2O2S	C07458	1.8715e+07	1.59158e+07	38	5.59813e+07	5.51095e+07	36.17	0.33	-1.58	0.000164541	3.78	0.00154915	1.67697	neg
Oxoglutaric acid	M146T69	146.03	68.5	0.217376	C5H6O5	C00026	799325	537777	94.35	2.42418e+06	2.58014e+06	51.92	0.33	-1.6	0.00185109	2.73	0.00872754	1.35457	pos
L-Prolinamide	M115T73	115.087	73	1.94636	C5H10N2O	C19781	6.40975e+06	6.21003e+06	32.75	1.81589e+07	1.65847e+07	39.83	0.35	-1.5	4.11353e-05	4.39	0.000564896	1.65725	pos
Pipecolic acid	M130T73	130.086	73.2	4.42785	C6H11NO2	C00408	1.0815e+08	1.09493e+08	19.46	2.96574e+08	3.05444e+08	24.52	0.36	-1.46	4.11353e-05	4.39	0.000564896	1.81421	pos
FAPy-adenine	M153T274	153.066	274.2	0.0133158	C5H7N5O	C06502	3.83592e+07	3.83186e+07	45.83	1.05228e+08	1.05481e+08	32.04	0.36	-1.46	0.000164541	3.78	0.00145203	1.56575	pos
Yohimbine	M353T774	353.179	773.9	23.5688	C21H26N2O3	C09256	1.93773e+06	1.9498e+06	27.8	5.24067e+06	4.51112e+06	50.77	0.37	-1.44	0.00275607	2.56	0.0111859	1.31273	neg
Creatine	M130T97	130.061	97.5	2.92249	C4H9N3O2	C00300	13865523	1.67566e+07	50.66	3.66932e+07	3.68093e+07	17.6	0.38	-1.4	4.11353e-05	4.39	0.000650113	1.42849	neg
(R)-5,6-Dihydrothymine	M128T692	128.062	691.5	24.2071	C5H8N2O2	C21028	1.38885e+06	261127	214.18	3.53246e+06	2.6868e+06	76.31	0.39	-1.35	0.0106129	1.97	0.0329419	1.28735	pos
3-Hydroxyvalproic acid	M159T456	159.102	455.7	2.03643	C8H16O3	C16651	2.60159e+06	2.34905e+06	25.87	6.73004e+06	6.76112e+06	42.64	0.39	-1.37	0.000781571	3.11	0.0044857	1.49714	neg
N-Acetylleucine	M172T335	172.097	335	2.02221	C8H15NO3	C02710	547742	517491	17.95	1.36674e+06	1.39479e+06	26.84	0.4	-1.32	4.11353e-05	4.39	0.000650113	1.74974	neg
5-Hydroxyindoleacetic acid	M174T330	174.055	329.8	24.3256	C10H9NO3	C05635	974906	842677	74.96	2.36433e+06	2.44671e+06	28.61	0.41	-1.28	0.00399013	2.4	0.0156597	1.4102	pos
Nalpha-Methylhistidine	M152T32_2	152.081	31.8	23.2381	C7H11N3O2	C03298	1.34166e+07	1.06039e+07	72.56	3.16793e+07	1.80461e+07	102.37	0.42	-1.24	0.0106129	1.97	0.0329419	1.08918	pos
gamma-Glutamyl-beta-aminopropiononitrile	M200T307	200.092	307.3	0.0496598	C8H13N3O3	C06114	504633	473008	29.49	1.16557e+06	1.03111e+06	46.55	0.43	-1.21	0.00399013	2.4	0.0156597	1.25765	pos
25-Hydroxycholesterol	M402T417	402.21	416.9	4.23319	C27H46O2	C15519	731796	651331	54.54	1.71915e+06	1.50154e+06	57.54	0.43	-1.23	0.0244344	1.61	0.0635525	1.12643	pos
3-Methylxanthine	M167T563	167.055	562.7	1.01802	C6H6N4O2	C16357	2.92241e+06	3.23769e+06	61.15	6.59807e+06	6.40641e+06	42.52	0.44	-1.17	0.00275607	2.56	0.0117894	1.18763	pos
Phthalic acid	M149T815	149.023	814.9	24.3855	C8H6O4	C01606	1.01154e+07	8.12583e+06	59.11	2.29536e+07	1.64642e+07	63.13	0.44	-1.18	0.0399835	1.4	0.0945758	1.09298	pos
Sarcosine	M88T97	88.0393	97.5	0.96448	C3H7NO2	C00213	2.72138e+07	3.2659e+07	54.81	6.18801e+07	6.21059e+07	13.99	0.44	-1.19	8.22707e-05	4.08	0.000975567	1.32244	neg
Oxaloacetate 4-methyl ester	M147T248	147.023	248.2	13.5528	C5H6O5	C03716	2.85555e+06	2.52364e+06	40.06	6.30102e+06	5.48575e+06	29.72	0.45	-1.14	0.000781571	3.11	0.00455119	1.63513	pos
Alloepipregnanolone	M319T723	319.263	723.1	0.141659	C21H34O2	C15484	1.26941e+07	1.39504e+07	44.1	2.73626e+07	2.62294e+07	55.99	0.46	-1.11	0.0244344	1.61	0.0635525	1.14511	pos
Coumarin	M147T187	147.043	186.6	3.78642	C9H6O2	C05851	1.32024e+08	1.38203e+08	19.16	2.87224e+08	2.88371e+08	21.85	0.46	-1.12	4.11353e-05	4.39	0.000564896	1.72468	pos
D-synephrine	M168T335	168.091	334.6	0.485092	C9H13NO2	C01869	1.14411e+07	1.4092e+07	43.81	2.41132e+07	2.30456e+07	15.56	0.47	-1.08	4.11353e-05	4.39	0.000564896	1.37281	pos
L-Leucine	M130T192	130.086	191.7	0.323366	C6H13NO2	C00123	8.43555e+06	6037776	57.02	1.79475e+07	1.61269e+07	46.09	0.47	-1.09	0.0244344	1.61	0.0598081	1.14999	neg
Melamine	M126T145	126.066	145.3	2.37971	C3H6N6	C08737	7.6026e+06	7.19058e+06	24.14	1.63444e+07	1.60106e+07	33.84	0.47	-1.1	8.22707e-05	4.08	0.000875433	1.62207	pos
2,3-Dihydroxyindole	M149T563	149.045	562.8	19.4569	C8H7NO2	C02775	3.59389e+06	3.47467e+06	55.24	7.68295e+06	6.86418e+06	48.42	0.47	-1.1	0.00777458	2.11	0.026178	1.13917	pos
3,4-Dihydroxyphenylpropanoate	M165T201	165.055	201.2	25.0463	C9H10O4	C10447	1.53754e+08	1.36436e+08	40.43	3.28828e+08	3.28339e+08	42.13	0.47	-1.1	0.00777458	2.11	0.026178	1.05561	pos
Acetylcholine	M146T92	146.117	92.5	2.05314	C7H16NO2	C01996	2.12678e+08	2.09853e+08	14.44	4.42796e+08	3.82092e+08	48.38	0.48	-1.06	0.00123406	2.91	0.00638925	1.40199	pos
6-Phosphogluconic acid	M257T785	257.212	784.9	0.613605	C6H13O10P	C00345	1.03595e+06	1.04561e+06	49.62	2.09555e+06	2.18589e+06	41.28	0.49	-1.02	0.00777458	2.11	0.0247845	1.15345	neg
5-Guanidino-3-methyl-2-oxopentanoate	M187T437	187.096	437.5	4.27587	C7H13N3O3	C20234	1.25773e+06	116972	195.93	2.55133e+06	2.9578e+06	64.23	0.49	-1.02	0.0314685	1.5	0.0784067	1.12806	pos
Thymidine	M223T754_2	223.028	754	0.482528	C10H14N2O5	C00214	4.74592e+07	4.05406e+07	68.01	9.76858e+07	1.04091e+08	42.8	0.49	-1.04	0.00777458	2.11	0.0247845	1.1076	neg
Succinic acid	M118T69	118.035	68.6	2.10633	C4H6O4	C00042	1.51992e+06	1.25193e+06	84.76	2.96941e+06	2.54007e+06	51.67	0.51	-0.97	0.00399013	2.4	0.0156597	1.13329	pos
D-beta-Phenylalanine	M166T423	166.086	423.5	0.0106732	C9H11NO2	C20488	3.38132e+06	3.29594e+06	34.78	6.51692e+06	6.56288e+06	24.74	0.52	-0.95	0.000287947	3.54	0.00221392	1.36562	pos
2',4'-Dihydroxyacetophenone	M151T602	151.039	602.1	1.26009	C8H8O3	C03663	2.13111e+06	1744988	50.05	4.00392e+06	3.71225e+06	29.08	0.53	-0.91	0.00399013	2.4	0.014715	1.4248	neg
9,10-Epoxyoctadecenoic acid	M295T832	295.228	832.4	0.338721	C18H32O3	C14825	3.47744e+07	2.91483e+07	40.54	6.54005e+07	6.61627e+07	40.75	0.53	-0.91	0.0106129	1.97	0.0315199	1.20307	neg
18-Hydroxycorticosterone	M363T594	363.216	593.7	1.58583	C21H30O5	C01124	1.31328e+06	1.33999e+06	40.22	2.39657e+06	2.44593e+06	30.44	0.55	-0.87	0.00275607	2.56	0.0117894	1.37243	pos
Estrone glucuronide	M445T539	445.189	538.9	4.66319	C24H30O8	C11133	5.0201e+06	4.95482e+06	19.19	9.20664e+06	9.87535e+06	38.05	0.55	-0.87	0.0106129	1.97	0.0315199	1.15496	neg
Levonorgestrel	M313T579	313.216	578.5	1.83899	C21H28O2	C08153	2.8425e+06	2.3476e+06	40.89	5.0311e+06	5.30379e+06	38.72	0.56	-0.82	0.0187577	1.73	0.0517213	1.0526	pos
Isopyridoxal	M167T235_2	167.055	234.9	16.1623	C8H9NO3	C06051	501035	366571	72.61	896193	798984	33.7	0.56	-0.84	0.0244344	1.61	0.0635525	1.15555	pos
Estrone sulfate	M349T627	349.111	627	1.14577	C18H22O5S	C02538	3.59344e+06	3.43438e+06	20.09	6.26903e+06	6.47138e+06	42.89	0.57	-0.8	0.0187577	1.73	0.048877	1.10671	neg
Palmitoleic acid	M253T811	253.217	810.9	0.806423	C16H30O2	C08362	2.38809e+07	2.18978e+07	45.61	4.08403e+07	3.92094e+07	41.45	0.58	-0.77	0.0399835	1.4	0.0873811	1.00584	neg
5-Hydroxypentanoic acid	M119T187_2	119.069	186.6	14.0759	C5H10O3	C02804	5.31979e+06	5.5517e+06	15.03	9.15778e+06	8865915	24.84	0.58	-0.78	8.22707e-05	4.08	0.000875433	1.5698	pos
p-Cresol	M109T187	109.065	186.7	0.220053	C7H8O	C01468	1.55647e+07	1.39161e+07	31.18	2.67062e+07	2.56225e+07	18.95	0.58	-0.78	0.00185109	2.73	0.00872754	1.54249	pos
L-Kynurenine	M209T330	209.092	329.8	0.363476	C10H12N2O3	C00328	8.80487e+06	8.4778e+06	34.6	1.52475e+07	1.55465e+07	20.32	0.58	-0.79	0.00123406	2.91	0.00638925	1.42965	pos
2-Hydroxyadipic acid	M163T94	163.079	94.4	21.9586	C6H10O5	C02360	1.00762e+07	8.90597e+06	44.8	1.66742e+07	1.77581e+07	22.24	0.6	-0.73	0.00275607	2.56	0.0117894	1.21139	pos
Aspartame	M295T424	295.128	423.5	1.75403	C14H18N2O5	C11045	1.51956e+07	1.60176e+07	32.1	2.51349e+07	2.6464e+07	34.47	0.6	-0.73	0.0244344	1.61	0.0635525	1.14741	pos
3,3',4'5-Tetrahydroxystilbene	M245T135	245.077	134.6	0.272288	C14H12O4	C05901	2.06928e+07	2.25098e+07	41.91	3.37053e+07	3.45704e+07	27.32	0.61	-0.7	0.0141917	1.85	0.041603	1.11158	pos
Ascorbate	M177T36	176.971	36	3.99462	C6H8O6	C00072	3.9253e+07	3.88091e+07	21.68	6.39922e+07	6.19001e+07	23.72	0.61	-0.71	0.000781571	3.11	0.00455119	1.49453	pos
S-Adenosylmethionine	M398T791	398.24	791.1	2.81524	C15H22N6O5S	C00019	3.8578e+07	3.96713e+07	24.64	6.23242e+07	6.52364e+07	12.79	0.62	-0.69	4.11353e-05	4.39	0.000564896	1.47299	pos
beta-Alanyl-L-arginine	M245T313	245.149	313.4	0.0202156	C9H19N5O3	C05340	9.90775e+06	8.56992e+06	33.66	1.54308e+07	1.66025e+07	22.58	0.64	-0.64	0.00563554	2.25	0.0203928	1.29148	pos
4-Quinolinecarboxylic acid	M156T582	156.039	581.7	8.11336	C10H7NO2	C06414	2.28638e+06	2.79219e+06	39.84	3.5768e+06	3.58799e+06	10.95	0.64	-0.65	8.22707e-05	4.08	0.000875433	1.19924	pos
L-Threonine	M120T157	120.065	157.1	1.46587	C4H9NO3	C00188	5257355	5.65997e+06	29.89	8.24251e+06	7.96995e+06	21.51	0.64	-0.65	0.000287947	3.54	0.00221392	1.19465	pos
Capsidiol	M219T812	219.174	811.8	0.000467651	C15H24O2	C09627	5.12665e+07	5.13868e+07	11.4	7.94418e+07	7.91848e+07	15.6	0.65	-0.63	4.11353e-05	4.39	0.000564896	1.70226	pos
Sphingosine	M300T767_1	300.289	767	1.91815	C18H37NO2	C00319	8.79997e+06	8.41914e+06	34.19	1.32434e+07	1.13398e+07	35.98	0.66	-0.59	0.0399835	1.4	0.0945758	1.11066	pos
Phenylephrine	M167T132	167.093	131.5	11.3709	C9H13NO2	C07441	5.44849e+06	5.71313e+06	30.99	8.2543e+06	7.61549e+06	30.98	0.66	-0.6	0.0106129	1.97	0.0329419	1.13653	pos
L-Glutamine	M147T84	147.076	83.6	4.59627	C5H10N2O3	C00064	1.31749e+08	1.24285e+08	23.7	1.96751e+08	1.9598e+08	21.55	0.67	-0.58	0.00563554	2.25	0.0203928	1.34616	pos
1-Hydroxy-2-naphthoate	M188T248	188.05	248	12.7626	C11H8O3	C03203	3.40096e+06	3.28013e+06	24.68	5.00148e+06	4.78702e+06	22.26	0.68	-0.56	0.00275607	2.56	0.0117894	1.32948	pos
Ketoleucine	M129T327_2	129.054	327.2	13.3137	C6H10O3	C00233	1.57549e+08	1.57178e+08	21.92	2.33116e+08	2.39145e+08	18.67	0.68	-0.57	0.000781571	3.11	0.0044857	1.4034	neg
L-beta-Phenylalanine	M164T304_2	164.07	304.3	11.1171	C9H11NO2	C20487	2.3545e+08	2.37179e+08	15.24	3.41458e+08	3.23249e+08	11.22	0.69	-0.54	4.11353e-05	4.39	0.000650113	1.60659	neg
Caffeate	M181T133	181.053	133.2	17.0846	C9H8O4	C01197	9.32506e+06	9.39852e+06	17.85	1.35678e+07	1.31196e+07	21.68	0.69	-0.54	0.00399013	2.4	0.0156597	1.37209	pos
L-Arginine	M175T82	175.119	82.2	0.862691	C6H14N4O2	C00062	1.07848e+09	1.06681e+09	23.41	1.43596e+09	1.43535e+09	13.05	0.75	-0.41	0.00563554	2.25	0.0203928	1.23851	pos
Retinoyl b-glucuronide	M476T799	476.277	798.8	0.233737	C26H36O8	C11061	1.39088e+07	740382	262.66	1.85819e+07	1.57357e+07	77.61	0.75	-0.42	0.00777458	2.11	0.026178	1.21305	pos
Phenylethylamine	M121T334	121.084	334.4	1.81748	C8H11N	C05332	4.9805e+08	5.02274e+08	10.05	6.49332e+08	6.71678e+08	13.63	0.77	-0.38	0.000164541	3.78	0.00145203	1.48011	pos
Undecanoic acid	M187T35	186.956	35	2.76682	C11H22O2	C17715	2.25278e+07	2.15399e+07	16.22	2.75731e+07	2.69109e+07	10.48	0.82	-0.29	0.00563554	2.25	0.0203928	1.24177	pos
Vanillylmandelic acid	M198T688	198.185	688.4	1.67747	C9H10O5	C05584	1.5975e+07	1.54722e+07	7.05	1.90518e+07	1.90828e+07	8.47	0.84	-0.25	0.000781571	3.11	0.00455119	1.52799	pos
4,5-Dihydroorotic acid	M159T35_2	158.961	34.7	3.85101	C5H6N2O4	C00337	1.37328e+08	1.32255e+08	11.1	1.55293e+08	1.56333e+08	8.24	0.88	-0.18	0.0244344	1.61	0.0635525	1.11163	pos
L-Methionine S-oxide	M166T148	166.053	148.1	0.0741011	C5H11NO3S	C02989	2.07313e+07	2.14219e+07	9.11	1.73037e+07	1.70715e+07	16.44	1.2	0.26	0.00777458	2.11	0.026178	1.24182	pos
Asymmetric dimethylarginine	M203T92	203.15	92.3	0.845811	C8H18N4O2	C03626	2.75806e+08	2.73517e+08	16	2.23253e+08	2.28058e+08	13.3	1.24	0.3	0.0141917	1.85	0.041603	1.1957	pos
Pyrimidodiazepine	M221T397	221.092	396.6	0.818911	C9H11N5O2	C02587	1.41552e+07	1.48872e+07	12.76	1.10543e+07	1.11485e+07	24.77	1.28	0.36	0.0106129	1.97	0.0329419	1.1083	pos
D-Mannose	M179T91	179.056	90.6	1.54141	C6H12O6	C00159	1.49001e+08	149024544	15.54	1.06762e+08	1.07646e+08	16.91	1.4	0.48	0.000493624	3.31	0.00329582	1.45454	neg
Xanthoxin	M251T700	251.164	699.7	0.725326	C15H22O3	C13453	3.86543e+06	3.83196e+06	18.31	2.67704e+06	2.79834e+06	12.23	1.44	0.53	0.000781571	3.11	0.00455119	1.55187	pos
Niacinamide	M123T139	123.055	138.8	1.43025	C6H6N2O	C00153	1.47657e+08	1.46963e+08	25.58	1.01094e+08	8.79223e+07	30.98	1.46	0.55	0.0106129	1.97	0.0329419	1.16891	pos
1-Methyladenosine	M282T143	282.119	143.3	2.92722	C11H15N5O4	C02494	3.37435e+07	3.21347e+07	21.93	2.10634e+07	2.08096e+07	20.1	1.6	0.68	0.000287947	3.54	0.00221392	1.48131	pos
Ribavirin	M244T94	244.079	94	0.0153183	C8H12N4O5	C07234	5.86485e+07	5.79492e+07	21.32	3.55025e+07	3.10171e+07	31.92	1.65	0.72	0.00275607	2.56	0.0117894	1.44038	pos
Genistin	M432T798	432.237	798.3	1.14662	C21H20O10	C09126	5.97039e+07	6.55133e+07	25.56	3.62466e+07	3.30952e+07	20.68	1.65	0.72	0.00399013	2.4	0.0156597	1.38388	pos
Pyridoxamine	M169T338	169.095	337.9	8.74689	C8H12N2O2	C00534	5.76044e+06	4.81839e+06	35.55	3.34066e+06	3.48173e+06	30.81	1.72	0.79	0.00275607	2.56	0.0117894	1.28749	pos
Glyceric acid	M105T82	105.018	81.7	1.35882	C3H6O4	C00258	1.7939e+07	1.75208e+07	7.93	1.0197e+07	9.50434e+06	34.27	1.76	0.81	0.000781571	3.11	0.0044857	1.5435	neg
Citramalic acid	M147T76	147.029	75.8	9.50398	C5H8O5	C00815	2.82658e+07	2.99658e+07	21.42	1.5939e+07	1.5036e+07	18.37	1.77	0.83	0.000164541	3.78	0.00154915	1.61227	neg
Se-Methylselenocysteine	M183T148	182.977	148.1	17.4886	C4H9NO2Se	C05689	1.09223e+07	1.06637e+07	33.19	6.136e+06	5.38801e+06	35.44	1.78	0.83	0.00777458	2.11	0.026178	1.2546	pos
6-Methylmercaptopurine	M166T289	166.049	289.1	9.91263	C6H6N4S	C16614	8.14552e+06	6.94308e+06	35.2	4.53938e+06	4.74812e+06	20.64	1.79	0.84	8.22707e-05	4.08	0.000875433	1.45392	pos
Phenylacetic acid	M136T600	135.97	599.7	4.37969	C8H8O2	C07086	3.54752e+06	3.25576e+06	26.55	1.94747e+06	1.83618e+06	51.07	1.82	0.87	0.00275607	2.56	0.0111859	1.25432	neg
4-Pyridoxic acid	M182T340	182.045	339.8	4.39452	C8H9NO4	C00847	8.681e+06	8.6026e+06	14.76	4.58401e+06	4.57331e+06	13.16	1.89	0.92	4.11353e-05	4.39	0.000650113	1.80322	neg
4-Hydroxybenzoic acid	M138T92	138.054	92.1	8.51842	C7H6O3	C00156	1.25847e+08	1.11681e+08	26.28	6.6363e+07	6.36597e+07	37.88	1.9	0.92	0.000781571	3.11	0.00455119	1.49842	pos
Sorbitol	M181T91	181.071	91.2	1.40832	C6H14O6	C00794	3.21841e+07	3.38482e+07	28.87	1.67328e+07	1.79125e+07	42.98	1.92	0.94	0.000493624	3.31	0.00329582	1.38042	neg
(-)-3-Isothujone	M135T766	135.117	766.5	29.8557	C10H16O	C09906	4.85238e+07	4.81095e+07	21	2.4935e+07	2.23369e+07	41.46	1.95	0.96	0.000287947	3.54	0.00221392	1.49353	pos
N-Acetyl-a-neuraminic acid	M292T96	292.102	96.1	0.991936	C11H19NO9	C19909	3.65277e+07	3.22436e+07	38.15	1.86434e+07	1.43776e+07	102.11	1.96	0.97	0.0106129	1.97	0.0329419	1.12328	pos
Oxalureate	M133T197	133.032	196.9	1.36339	C3H4N2O4	C00802	5260988	4.02114e+06	62.53	2.66414e+06	1.21396e+06	130.38	1.97	0.98	0.0187577	1.73	0.0517213	1.11789	pos
Dimethyl sulfone	M95T743	95.0855	742.6	2.8359	C2H6O2S	C11142	3.00106e+07	2.8946e+07	30.74	1.44713e+07	1.60485e+07	29.68	2.07	1.05	8.22707e-05	4.08	0.000875433	1.4233	pos
5-Oxo-1,2-campholide	M183T599	183.102	598.8	0.131075	C10H14O3	C02952	1.02609e+07	9.58862e+06	17.76	4.90585e+06	4.61255e+06	48.3	2.09	1.06	8.22707e-05	4.08	0.000875433	1.33695	pos
Glycerophosphocholine	M258T84	258.109	84	3.29929	C8H21NO6P	C00670	3.7139e+09	3.50567e+09	32.32	1.75242e+09	1.89688e+09	48.34	2.12	1.08	0.00275607	2.56	0.0117894	1.36868	pos
Hippuric acid	M178T334_2	178.05	334.4	0.788626	C9H9NO3	C01586	4.00919e+07	3.94408e+07	30.04	1.85976e+07	2.08453e+07	36.7	2.16	1.11	0.000164541	3.78	0.00154915	1.4795	neg
9S-hydroxy-11,15-dioxo-5Z,13E-prostadienoic acid	M350T705	350.232	704.7	0.906641	C20H30O5	C04758	2.09026e+06	1.88222e+06	53.21	948055	864484	60.43	2.2	1.14	0.0106129	1.97	0.0329419	1.16927	pos
N6-Acetyl-LL-2,6-diaminoheptanedioate	M233T519_2	233.091	518.6	1.44015	C9H16N2O5	C04390	1.47043e+07	1.18423e+07	48.8	6.59972e+06	6.41165e+06	42.58	2.23	1.16	0.00185109	2.73	0.00872754	1.34474	pos
Glucose 6-phosphate	M259T75	259.021	75.3	4.41093	C6H13O9P	C00092	5.8081e+06	6.27396e+06	33.11	2.56672e+06	2.08694e+06	55.15	2.26	1.18	0.00123406	2.91	0.00624638	1.43473	neg
L-Cystine	M241T90	241.03	89.9	2.80463	C6H12N2O4S2	C00491	1.29215e+08	1.17728e+08	36.2	5.69817e+07	5.6638e+07	22.86	2.27	1.18	0.000164541	3.78	0.00145203	1.58341	pos
N-a-Acetylcitrulline	M217T312	217.118	312.3	0.814009	C8H15N3O4	C15532	2.41142e+06	2.37798e+06	55.89	1.00897e+06	902384	56.11	2.39	1.26	0.0187577	1.73	0.0517213	1.10459	pos
N-[(2S)-2-Amino-2-carboxyethyl]-L-glutamate	M215T96	215.072	96.2	26.4569	C8H14N2O6	C21559	2.27853e+07	1.9988e+07	28.89	9.54994e+06	9.63227e+06	63.31	2.39	1.25	0.000287947	3.54	0.00227169	1.37944	neg
L-Malic acid	M133T98	133.049	97.6	0.23304	C4H6O5	C00149	6.13392e+06	6.17183e+06	24.39	2.45247e+06	2.37041e+06	20.05	2.5	1.32	4.11353e-05	4.39	0.000650113	1.78384	neg
Myristic acid	M229T743_1	229.18	742.8	1.34928	C14H28O2	C06424	3.11969e+07	2.91638e+07	29.27	1.2217e+07	1.20938e+07	10.4	2.55	1.35	4.11353e-05	4.39	0.000564896	1.79212	pos
Theophylline	M180T463	180.065	462.5	3.88748	C7H8N4O2	C07130	3.51634e+07	3.43335e+07	34.89	1.36158e+07	1.38449e+07	32.4	2.58	1.37	8.22707e-05	4.08	0.000875433	1.62602	pos
L-2-Hydroxyglutaric acid	M147T528	146.964	527.6	6.68678	C5H8O5	C03196	1.41574e+08	1.53534e+08	41.89	5.4601e+07	5.32871e+07	56.32	2.59	1.37	0.00275607	2.56	0.0111859	1.32188	neg
L-Histidine	M156T86	156.042	86.3	13.2949	C6H9N3O2	C00135	1.05292e+08	1.15545e+08	28.47	3.93785e+07	3.84114e+07	27.41	2.67	1.42	8.22707e-05	4.08	0.000875433	1.7037	pos
2-Ketohexanoic acid	M130T597	130.064	596.7	5.85673	C6H10O3	C00902	1.07646e+07	9.60421e+06	53.8	3.83301e+06	4.1717e+06	64.88	2.81	1.49	0.000781571	3.11	0.00455119	1.29448	pos
S-Allylcysteine	M160T348	160.04	347.8	26.3935	C6H11NO2S	C16759	3.45259e+06	3.14976e+06	54.23	1.20721e+06	879024	70.07	2.86	1.52	0.00185109	2.73	0.00834886	1.37718	neg
Gentisic acid	M155T724	154.989	724.3	6.83737	C7H6O4	C00628	3.58044e+08	3.14238e+08	63.74	1.23036e+08	5.86844e+07	84.3	2.91	1.54	0.0106129	1.97	0.0329419	1.16725	pos
Betaine	M117T837	116.927	836.9	2.08165	C5H11NO2	C00719	4.52145e+07	4.05667e+07	72.75	1.47368e+07	1.15203e+07	68.41	3.07	1.62	0.0187577	1.73	0.048877	1.04861	neg
Lithocholic acid	M377T791	377.261	791.1	3.45081	C24H40O3	C03990	1.55773e+08	1.54011e+08	52.75	4.9977e+07	4.79098e+07	13.71	3.12	1.64	0.000781571	3.11	0.00455119	1.54494	pos
Azatyrosine	M183T45	183.08	45.3	21.9794	C8H10N2O3	C21325	2.03772e+07	1.89249e+07	48.85	6.44834e+06	4.8036e+06	48.3	3.16	1.66	0.00185109	2.73	0.00872754	1.45317	pos
cis-4-Hydroxy-L-proline	M131T340	130.966	339.9	0.036488	C5H9NO3	C01015	1.43576e+08	1.34811e+08	47.27	4.35559e+07	3.98646e+07	47.61	3.3	1.72	0.000493624	3.31	0.00326147	1.54959	pos
N-Acetyl-L-aspartic acid	M174T77	174.04	76.7	5.15047	C6H9NO5	C01042	9.11556e+06	7.57794e+06	43.12	2.67917e+06	2.95559e+06	54.09	3.4	1.77	8.22707e-05	4.08	0.000975567	1.53204	neg
Nornicotine	M147T280	146.964	279.7	6.68678	C9H12N2	C06524	6.78929e+07	5.20227e+07	76.43	1.86488e+07	1.93692e+07	49.92	3.64	1.86	0.00275607	2.56	0.0111859	1.36127	neg
Dimethylglycine	M102T363	101.98	362.9	2.01816	C4H9NO2	C01026	1.37754e+07	1.39666e+07	38.76	3.69197e+06	3.88412e+06	50.6	3.73	1.9	0.00185109	2.73	0.00834886	1.39902	neg
4-Hydroxycinnamic acid	M147T664	146.98	664.1	0.0290683	C9H8O3	C00811	8.90655e+06	5.985e+06	93.78	2.35683e+06	2.09524e+06	68.15	3.78	1.92	0.0244344	1.61	0.0635525	1.08512	pos
Morpholine	M88T391	88.076	390.7	3.52073	C4H9NO	C14452	6.00617e+07	2.48304e+07	105.72	1.5151e+07	1.61568e+07	53.13	3.96	1.99	0.00275607	2.56	0.0117894	1.2706	pos
(6Z)-Octadecenoic acid	M265T770	265.253	770.4	15.5851	C18H34O2	C08363	1.21383e+08	1.43088e+08	73.41	2.86871e+07	1.69947e+07	78.28	4.23	2.08	0.0141917	1.85	0.041603	1.15806	pos
Anethole	M148T31	148.087	30.7	15.5315	C10H12O	C10428	2.39634e+08	2.09787e+08	87.69	5.21714e+07	2.95841e+07	111.18	4.59	2.2	0.00123406	2.91	0.00638925	1.35132	pos
D-Xylitol	M152T576	152.071	575.9	13.8094	C5H12O5	C00379	7.50922e+06	8.3085e+06	34.19	1.62325e+06	724322	95.93	4.63	2.21	0.000164541	3.78	0.00145203	1.6622	pos
3-Methyladenine	M149T781	149.023	781.4	2.10338	C6H7N5	C00913	1.87358e+08	1.85665e+08	28.43	3.91603e+07	3.63371e+07	18.89	4.78	2.26	4.11353e-05	4.39	0.000564896	1.86804	pos
8-Hydroxyquinoline	M146T520	146.06	519.8	2.21826	C9H7NO	C19434	1.00416e+08	8.01267e+07	40.4	2.04805e+07	2.50182e+07	47.49	4.9	2.29	4.11353e-05	4.39	0.000564896	1.72354	pos
Tridemorph	M298T783	298.31	783.1	1.93088	C19H39NO	C11285	9.01197e+07	7.12284e+07	78.6	1.83602e+07	1.53482e+07	71.38	4.91	2.3	0.0399835	1.4	0.0945758	1.09125	pos
Butyric acid	M89T444	89.0596	443.6	0.853361	C4H8O2	C00246	2.28262e+07	1.21441e+07	92.23	3.96432e+06	3.60691e+06	60.25	5.76	2.53	0.00185109	2.73	0.00872754	1.4443	pos
(S)-1-Phenylethanol	M105T695	105.045	694.9	20.6288	C8H10O	C11348	2.82345e+07	2.25785e+07	101.04	4.8445e+06	6.72989e+06	60.46	5.83	2.54	0.0106129	1.97	0.0329419	1.2442	pos
2-Pyrocatechuic acid	M153T439	153.018	438.8	5.88165	C7H6O4	C00196	4.50117e+06	3.76503e+06	39.8	756689	635595	67.51	5.95	2.57	4.11353e-05	4.39	0.000650113	1.75671	neg
Hydroquinone	M109T360	109.028	360.2	11.9235	C6H6O2	C00530	4.87933e+06	4.88577e+06	51.68	736648	553351	72.87	6.62	2.73	4.11353e-05	4.39	0.000650113	1.72373	neg
D-Fructose	M181T714	181.014	714.1	0.311703	C6H12O6	C00095	7.54853e+07	8.1283e+07	49.94	1.12128e+07	8.9519e+06	78.08	6.73	2.75	0.000493624	3.31	0.00326147	1.6402	pos
4-Amino-5-hydroxymethyl-2-methylpyrimidine	M140T31_2	140.081	31.5	4.49714	C6H9N3O	C01279	1.78782e+08	1.21827e+08	91.1	2.47201e+07	2.17274e+07	47.15	7.23	2.85	4.11353e-05	4.39	0.000564896	1.6287	pos
Monomethyl sulfate	M112T66	111.984	65.9	12.5017	CH4O4S	C02704	6.79246e+07	6.56936e+07	39.05	9.29173e+06	6.95949e+06	54.49	7.31	2.87	4.11353e-05	4.39	0.000564896	1.82189	pos
Formononetin	M268T567	268.065	566.9	16.616	C16H12O4	C00858	1.1946e+07	7.73607e+06	93.36	1.55738e+06	346760	188.78	7.67	2.94	0.00185109	2.73	0.00834886	1.59307	neg
6-Hydroxydaidzein	M270T517	270.079	517.3	9.07418	C15H10O5	C14314	1.94422e+07	1.3716e+07	96.73	2.44329e+06	471703	219.18	7.96	2.99	0.000781571	3.11	0.00455119	1.57379	pos
Citric acid	M191T69_2	191.089	68.8	2.55181	C6H8O7	C00158	3.08678e+06	2.59204e+06	54.49	385437	329947	47.24	8.01	3	0.000164541	3.78	0.00154915	1.7165	neg
Ectoine	M143T96	143.082	96.1	0.0196225	C6H10N2O2	C06231	4.23189e+07	3.0597e+07	64.32	5.17684e+06	4.83063e+06	40.66	8.17	3.03	4.11353e-05	4.39	0.000564896	1.81094	pos
Histamine	M111T42	111.081	41.6	9.00247	C5H9N3	C00388	4.80067e+08	2.69356e+08	87.77	5.63381e+07	6.97477e+07	42.37	8.52	3.09	4.11353e-05	4.39	0.000564896	1.56026	pos
Porphobilinogen	M226T704	226.18	703.7	2.12643	C10H14N2O4	C00931	4.94754e+08	3.98732e+08	58.01	5.46389e+07	5.49358e+07	13.58	9.05	3.18	4.11353e-05	4.39	0.000564896	1.76072	pos
Salicylic acid	M137T367	137.023	366.7	0.702328	C7H6O3	C00805	3.93484e+06	4.37004e+06	21.83	422638	429455	6.97	9.31	3.22	4.11353e-05	4.39	0.000650113	1.92195	neg
trans-Ferulic acid	M177T472	177.055	471.8	23.9135	C10H10O4	C01494	6.30142e+06	6.96773e+06	70.12	622861	469488	75.7	10.12	3.34	0.000287947	3.54	0.00221392	1.59814	pos
Mannitol	M183T65	182.985	65.3	0.878744	C6H14O6	C00392	3.54119e+08	1.7221e+08	92.96	3.40629e+07	3.40092e+07	33.86	10.4	3.38	4.11353e-05	4.39	0.000564896	1.56147	pos
4-Oxoglutaramate	M145T40	145.05	40.2	0.255114	C5H7NO4	C05572	4.08288e+08	3.4289e+08	55.92	3.74576e+07	3.00448e+07	51.86	10.9	3.45	4.11353e-05	4.39	0.000564896	1.81976	pos
Baicalin	M447T525	447.095	525.4	5.36799	C21H18O11	C10025	6.22571e+06	7.23116e+06	83.39	545588	389622	80.7	11.41	3.51	0.000781571	3.11	0.00455119	1.55195	pos
(R)-4-Hydroxymandelate	M169T94	169.058	94.1	0.891357	C8H8O4	C05343	6.62867e+08	6.78314e+08	31.03	5.59296e+07	5.68022e+07	19.23	11.85	3.57	4.11353e-05	4.39	0.000564896	1.93609	pos
Phloroglucinol	M127T221	127.038	220.7	3.7469	C6H6O3	C02183	6.37069e+08	4.50601e+08	113.89	4.66897e+07	3.50139e+07	58.97	13.64	3.77	8.22707e-05	4.08	0.000875433	1.56927	pos
5-Hydroxyindoleacetylglycine	M231T610	231.076	609.8	17.8905	C12H12N2O4	C05832	2.15792e+06	1.90439e+06	52.37	156507	51424.9	115	13.79	3.79	4.11353e-05	4.39	0.000564896	1.73498	pos
Norepinephrine	M170T729	169.979	729.4	6.43075	C8H11NO3	C00547	4.95366e+08	3.57077e+08	121.66	2.33254e+07	1.98377e+07	84.51	21.24	4.41	4.11353e-05	4.39	0.000564896	1.72885	pos
Glycyl-glycine	M131T123	131.081	122.5	22.1854	C4H8N2O3	C02037	5.51216e+07	3.25552e+07	74.2	2.36932e+06	1.13483e+06	80.15	23.26	4.54	4.11353e-05	4.39	0.000650113	1.76623	neg
5,6-Dihydro-5-fluorouracil	M133T175	133.032	175	0.452293	C4H5FN2O2	C16630	4.29095e+08	4.71745e+08	43.03	1.48046e+07	1.13395e+07	82.5	28.98	4.86	4.11353e-05	4.39	0.000564896	1.83678	pos
2,3-Butanediol	M155T67	154.99	66.9	3.08735	C4H10O2S2	C00265	3.62447e+09	2.91928e+09	68.25	1.06678e+08	1.21346e+08	45.45	33.98	5.09	4.11353e-05	4.39	0.000564896	1.8098	pos
Phenyl acetate	M135T834	134.893	834	2.47791	C8H8O2	C00548	7.52491e+08	1.18432e+08	133	2.13503e+07	1.94256e+07	51.58	35.25	5.14	0.00275607	2.56	0.0111859	1.28711	neg
Acetylphosphate	M140T299	139.982	299.3	0.0102901	C2H5O5P	C00227	2.39942e+10	2.69479e+09	143.43	4.73798e+08	3.81571e+08	87.63	50.64	5.66	0.00275607	2.56	0.0117894	1.32689	pos
