# Supplementary material for: Serum metabolomics analysis reveals a novel association between maternal metabolism and fetal survival in sows fed diets containing differing methionine levels and sources
Source: Anim Nutr. 2024 Oct 26;20:145–57. doi: 10.1016/j.aninu.2024.07.008 (PMC11833788; doi:10.1016/j.aninu.2024.07.008)
Supplement: Multimedia component 4 [file mmc4.xlsx]

## Sheet: CON vs. 1.5S-OHMet
pathway_id	pathway_name	Total	Hits	Up_hits	Down_hits	Pvalue	-Log10(Pvalue)	FDR	Impact	compounds	Compound_name	links
bta00360	Phenylalanine metabolism	60	5	4	1	0.00807065	4.81952126207938	1	0.131	C00079; C00805; C01198; C03519; C05332	L-Phenylalanine; Salicylic acid; 3-(2-Hydroxyphenyl)propanoic acid; N-Acetyl-L-phenylalanine; Phenylethylamine	http://www.kegg.jp/pathway/bta00360+C00079%09red+C00805%09blue+C01198%09red+C03519%09red+C05332%09red
bta04142	Lysosome	4	1	0	1	0.0818625	2.50271373017554	1	0.25	C00159	D-Mannose	http://www.kegg.jp/pathway/bta04142+C00159%09blue
bta00260	Glycine, serine and threonine metabolism	50	3	2	1	0.0874558	2.43662194874228	1	0.0481	C00213; C00719; C01026	Sarcosine; Betaine; Dimethylglycine	http://www.kegg.jp/pathway/bta00260+C00213%09red+C00719%09red+C01026%09blue
bta00250	Alanine, aspartate and glutamate metabolism	28	2	2	0	0.116972	2.14582033611153	1	0.0057	C00158; C00438	Citric acid; Ureidosuccinic acid	http://www.kegg.jp/pathway/bta00250+C00158%09red+C00438%09red
bta04666	Fc gamma R-mediated phagocytosis	8	1	1	0	0.157112	1.85079913420252	1	0.0625	C06124	Sphingosine 1-phosphate	http://www.kegg.jp/pathway/bta04666+C06124%09red
bta04371	Apelin signaling pathway	9	1	1	0	0.174953	1.74323694787164	1	0.1111	C06124	Sphingosine 1-phosphate	http://www.kegg.jp/pathway/bta04371+C06124%09red
bta05230	Central carbon metabolism in cancer	37	2	2	0	0.183154	1.69742985326677	1	0.0377	C00079; C00158	L-Phenylalanine; Citric acid	http://www.kegg.jp/pathway/bta05230+C00079%09red+C00158%09red
bta05133	Pertussis	10	1	0	1	0.192422	1.64806232379447	1	0.1	C00253	Nicotinic acid	http://www.kegg.jp/pathway/bta05133+C00253%09blue
bta04072	Phospholipase D signaling pathway	11	1	1	0	0.209527	1.56290306133055	1	0.0476	C06124	Sphingosine 1-phosphate	http://www.kegg.jp/pathway/bta04072+C06124%09red
bta04020	Calcium signaling pathway	11	1	1	0	0.209527	1.56290306133055	1	0.1333	C06124	Sphingosine 1-phosphate	http://www.kegg.jp/pathway/bta04020+C06124%09red
bta04927	Cortisol synthesis and secretion	12	1	1	0	0.226274	1.4860076126703	1	0.0556	C05488	Cortexolone	http://www.kegg.jp/pathway/bta04927+C05488%09red
bta04625	C-type lectin receptor signaling pathway	12	1	0	1	0.226274	1.4860076126703	1	0.0833	C00159	D-Mannose	http://www.kegg.jp/pathway/bta04625+C00159%09blue
bta04934	Cushing syndrome	13	1	1	0	0.242672	1.41604583127025	1	0.0526	C05488	Cortexolone	http://www.kegg.jp/pathway/bta04934+C05488%09red
bta05225	Hepatocellular carcinoma	14	1	1	0	0.258726	1.35198377201618	1	0.0714	C06800	Aflatoxin B1	http://www.kegg.jp/pathway/bta05225+C06800%09red
bta04974	Protein digestion and absorption	47	2	2	0	0.261341	1.34193101733601	1	0.0426	C00079; C01746	L-Phenylalanine; Piperidine	http://www.kegg.jp/pathway/bta04974+C00079%09red+C01746%09red
bta04071	Sphingolipid signaling pathway	15	1	1	0	0.274446	1.29300179046456	1	0.1379	C06124	Sphingosine 1-phosphate	http://www.kegg.jp/pathway/bta04071+C06124%09red
bta00983	Drug metabolism - other enzymes	52	2	0	2	0.300845	1.20116156443853	1	0.0506	C16614; C16630	6-Methylmercaptopurine; 5,6-Dihydro-5-fluorouracil	http://www.kegg.jp/pathway/bta00983+C16614%09blue+C16630%09blue
bta00051	Fructose and mannose metabolism	54	2	1	1	0.316578	1.15018557684186	1	0.0469	C00159; C00507	D-Mannose; L-Fucose	http://www.kegg.jp/pathway/bta00051+C00159%09blue+C00507%09red
bta05152	Tuberculosis	18	1	1	0	0.319658	1.1405026956993	1	0.05	C06124	Sphingosine 1-phosphate	http://www.kegg.jp/pathway/bta05152+C06124%09red
bta02010	ABC transporters	138	4	3	1	0.332746	1.10037683588131	1	0.029	C00079; C00159; C00387; C00719	L-Phenylalanine; D-Mannose; Guanosine; Betaine	http://www.kegg.jp/pathway/bta02010+C00079%09red+C00159%09blue+C00387%09red+C00719%09red
bta00061	Fatty acid biosynthesis	58	2	1	1	0.3478	1.05612770953895	1	0.0086	C02679; C08362	Dodecanoic acid; Palmitoleic acid	http://www.kegg.jp/pathway/bta00061+C02679%09blue+C08362%09red
bta00020	Citrate cycle (TCA cycle)	20	1	1	0	0.348245	1.05484860847339	1	0.0222	C00158	Citric acid	http://www.kegg.jp/pathway/bta00020+C00158%09red
bta00270	Cysteine and methionine metabolism	63	2	2	0	0.386167	0.951484146903146	1	0.0052	C02989; C05824	L-Methionine S-oxide; Cysteine-S-sulfate	http://www.kegg.jp/pathway/bta00270+C02989%09red+C05824%09red
bta00220	Arginine biosynthesis	23	1	1	0	0.388919	0.944383487418025	1	0.0252	C00624	N-Acetylglutamic acid	http://www.kegg.jp/pathway/bta00220+C00624%09red
bta00830	Retinol metabolism	25	1	1	0	0.414634	0.880357927508751	1	0.0435	C11061	Retinoyl b-glucuronide	http://www.kegg.jp/pathway/bta00830+C11061%09red
bta00600	Sphingolipid metabolism	25	1	1	0	0.414634	0.880357927508751	1	0.0548	C06124	Sphingosine 1-phosphate	http://www.kegg.jp/pathway/bta00600+C06124%09red
bta04922	Glucagon signaling pathway	26	1	1	0	0.427089	0.850762712209986	1	0.0227	C00158	Citric acid	http://www.kegg.jp/pathway/bta04922+C00158%09red
bta04978	Mineral absorption	29	1	1	0	0.462907	0.770229944820401	1	0.0286	C00079	L-Phenylalanine	http://www.kegg.jp/pathway/bta04978+C00079%09red
bta04742	Taste transduction	32	1	1	0	0.496515	0.700141764126245	1	0.0263	C00158	Citric acid	http://www.kegg.jp/pathway/bta04742+C00158%09red
bta00400	Phenylalanine, tyrosine and tryptophan biosynthesis	34	1	1	0	0.51776	0.658243862271778	1	0.0526	C00079	L-Phenylalanine	http://www.kegg.jp/pathway/bta00400+C00079%09red
bta00380	Tryptophan metabolism	83	2	2	0	0.528215	0.638251458119779	1	0.0091	C00331; C02470	Indolepyruvate; Xanthurenic acid	http://www.kegg.jp/pathway/bta00380+C00331%09red+C02470%09red
bta00982	Drug metabolism - cytochrome P450	87	2	1	1	0.553938	0.590701707034005	1	0.0171	C11004; C16651	2,6-Dimethylaniline; 3-Hydroxyvalproic acid	http://www.kegg.jp/pathway/bta00982+C11004%09blue+C16651%09red
bta00480	Glutathione metabolism	38	1	1	0	0.557633	0.584053634569424	1	0.0035	C05422	Dehydroascorbate	http://www.kegg.jp/pathway/bta00480+C05422%09red
bta00230	Purine metabolism	95	2	1	1	0.602427	0.506788641771555	1	0.0093	C00387; C00802	Guanosine; Oxalureate	http://www.kegg.jp/pathway/bta00230+C00387%09red+C00802%09blue
bta00592	alpha-Linolenic acid metabolism	44	1	1	0	0.611426	0.49196181923395	1	0.0152	C08491	Jasmonic acid	http://www.kegg.jp/pathway/bta00592+C08491%09red
bta00900	Terpenoid backbone biosynthesis	45	1	1	0	0.619741	0.47845319260477	1	0.0065	C01126	(2E,6E)-Farnesol	http://www.kegg.jp/pathway/bta00900+C01126%09red
bta00052	Galactose metabolism	46	1	0	1	0.627881	0.465404037553933	1	0.0079	C00159	D-Mannose	http://www.kegg.jp/pathway/bta00052+C00159%09blue
bta00053	Ascorbate and aldarate metabolism	50	1	1	0	0.658759	0.417397558528313	1	0.0065	C05422	Dehydroascorbate	http://www.kegg.jp/pathway/bta00053+C05422%09red
bta00310	Lysine degradation	50	1	1	0	0.658759	0.417397558528313	1	0.013	C16741	5-Hydroxylysine	http://www.kegg.jp/pathway/bta00310+C16741%09red
bta00970	Aminoacyl-tRNA biosynthesis	52	1	1	0	0.673236	0.395658756192857	1	0.0179	C00079	L-Phenylalanine	http://www.kegg.jp/pathway/bta00970+C00079%09red
bta04080	Neuroactive ligand-receptor interaction	52	1	1	0	0.673236	0.395658756192857	1	0.0192	C06124	Sphingosine 1-phosphate	http://www.kegg.jp/pathway/bta04080+C06124%09red
bta00760	Nicotinate and nicotinamide metabolism	55	1	0	1	0.693824	0.365536252406427	1	0.122	C00253	Nicotinic acid	http://www.kegg.jp/pathway/bta00760+C00253%09blue
bta00630	Glyoxylate and dicarboxylate metabolism	62	1	1	0	0.737021	0.305138478265978	1	0.0077	C00158	Citric acid	http://www.kegg.jp/pathway/bta00630+C00158%09red
bta00240	Pyrimidine metabolism	65	1	1	0	0.75364	0.282839938402479	1	0.0085	C00438	Ureidosuccinic acid	http://www.kegg.jp/pathway/bta00240+C00438%09red
bta00330	Arginine and proline metabolism	78	1	1	0	0.814472	0.20521462361717	1	0.0025	C00213	Sarcosine	http://www.kegg.jp/pathway/bta00330+C00213%09red
bta00350	Tyrosine metabolism	78	1	0	1	0.814472	0.20521462361717	1	0.012	C05589	Normetanephrine	http://www.kegg.jp/pathway/bta00350+C05589%09blue
bta04976	Bile secretion	97	1	0	1	0.877679	0.130474403096425	1	0.0092	C00805	Salicylic acid	http://www.kegg.jp/pathway/bta04976+C00805%09blue
bta05204	Chemical carcinogenesis	99	1	1	0	0.882943	0.124494067302606	1	0.0072	C06800	Aflatoxin B1	http://www.kegg.jp/pathway/bta05204+C06800%09red
bta00140	Steroid hormone biosynthesis	99	1	1	0	0.882943	0.124494067302606	1	0.0087	C05488	Cortexolone	http://www.kegg.jp/pathway/bta00140+C05488%09red
bta00520	Amino sugar and nucleotide sugar metabolism	108	1	0	1	0.904	0.100925929103885	1	0.0138	C00159	D-Mannose	http://www.kegg.jp/pathway/bta00520+C00159%09blue
bta00980	Metabolism of xenobiotics by cytochrome P450	121	1	1	0	0.927983	0.0747422567978146	1	0.004	C06800	Aflatoxin B1	http://www.kegg.jp/pathway/bta00980+C06800%09red
bta00860	Porphyrin and chlorophyll metabolism	142	1	1	0	0.954846	0.046204856431156	1	0.0039	C00500	Biliverdin	http://www.kegg.jp/pathway/bta00860+C00500%09red

## Sheet: 1.5S-OHMet vs. 3.0s-OHMet
pathway_id	pathway_name	Total	Hits	Up_hits	Down_hits	Pvalue	-Log10(Pvalue)	FDR	Impact	compounds	Compound_name	links
bta05230	Central carbon metabolism in cancer	37	9	5	4	0.000250499	8.29205485344487	0.0683862800689926	0.2075	C00026; C00042; C00082; C00092; C00135; C00148; C00149; C00152; C00158	Oxoglutaric acid; Succinic acid; L-Tyrosine; Glucose 6-phosphate; L-Histidine; L-Proline; L-Malic acid; L-Asparagine; Citric acid	http://www.kegg.jp/pathway/bta05230+C00026%09blue+C00042%09blue+C00082%09blue+C00092%09red+C00135%09red+C00148%09red+C00149%09red+C00152%09blue+C00158%09red
bta00250	Alanine, aspartate and glutamate metabolism	28	6	2	4	0.00550427	5.20223064049209	0.568043562742941	0.179	C00026; C00042; C00152; C00158; C00438; C01042	Oxoglutaric acid; Succinic acid; L-Asparagine; Citric acid; Ureidosuccinic acid; N-Acetyl-L-aspartic acid	http://www.kegg.jp/pathway/bta00250+C00026%09blue+C00042%09blue+C00152%09blue+C00158%09red+C00438%09blue+C01042%09red
bta04974	Protein digestion and absorption	47	8	5	3	0.00624224	5.07641667474878	0.568043562742941	0.1702	C00082; C00135; C00148; C00152; C00246; C00388; C00491; C01468	L-Tyrosine; L-Histidine; L-Proline; L-Asparagine; Butyric acid; Histamine; L-Cystine; p-Cresol	http://www.kegg.jp/pathway/bta04974+C00082%09blue+C00135%09red+C00148%09red+C00152%09blue+C00246%09red+C00388%09red+C00491%09red+C01468%09blue
bta04917	Prolactin signaling pathway	11	3	1	2	0.0248937	3.69313866924492	1	0.2632	C00082; C00092; C03758	L-Tyrosine; Glucose 6-phosphate; Dopamine	http://www.kegg.jp/pathway/bta04917+C00082%09blue+C00092%09red+C03758%09blue
bta00360	Phenylalanine metabolism	60	8	2	6	0.025984	3.65027485002355	1	0.131	C00042; C00082; C00423; C00805; C01586; C02505; C03519; C05332	Succinic acid; L-Tyrosine; trans-Cinnamate; Salicylic acid; Hippuric acid; 2-Phenylacetamide; N-Acetyl-L-phenylalanine; Phenylethylamine	http://www.kegg.jp/pathway/bta00360+C00042%09blue+C00082%09blue+C00423%09blue+C00805%09red+C01586%09red+C02505%09blue+C03519%09blue+C05332%09blue
bta00020	Citrate cycle (TCA cycle)	20	4	2	2	0.0290443	3.53893359031093	1	0.15	C00026; C00042; C00149; C00158	Oxoglutaric acid; Succinic acid; L-Malic acid; Citric acid	http://www.kegg.jp/pathway/bta00020+C00026%09blue+C00042%09blue+C00149%09red+C00158%09red
bta04976	Bile secretion	97	11	2	9	0.030003	3.5064568534618	1	0.1009	C00026; C00114; C00318; C00366; C00486; C00805; C02528; C03758; C03990; C05466; C07151	Oxoglutaric acid; Choline; L-Carnitine; Uric acid; Bilirubin; Salicylic acid; Chenodeoxycholic acid; Dopamine; Lithocholic acid; Glycochenodeoxycholic acid; 1,1-Dimethylbiguanide	http://www.kegg.jp/pathway/bta04976+C00026%09blue+C00114%09blue+C00318%09blue+C00366%09blue+C00486%09blue+C00805%09red+C02528%09blue+C03758%09blue+C03990%09red+C05466%09blue+C07151%09blue
bta04721	Synaptic vesicle cycle	12	3	2	1	0.0317465	3.44997340345806	1	0.25	C00388; C00547; C03758	Histamine; Norepinephrine; Dopamine	http://www.kegg.jp/pathway/bta04721+C00388%09red+C00547%09red+C03758%09blue
bta00410	beta-Alanine metabolism	32	5	1	4	0.0404248	3.20831088998653	1	0.1293	C00135; C00386; C02642; C03722; C05669	L-Histidine; Carnosine; Ureidopropionic acid; Quinolinic acid; Bovinocidin	http://www.kegg.jp/pathway/bta00410+C00135%09red+C00386%09blue+C02642%09blue+C03722%09blue+C05669%09blue
bta00340	Histidine metabolism	47	6	3	3	0.0608556	2.79925129284348	1	0.264	C00026; C00135; C00386; C00388; C01152; C05572	Oxoglutaric acid; L-Histidine; Carnosine; Histamine; 1-Methylhistidine; 4-Oxoglutaramate	http://www.kegg.jp/pathway/bta00340+C00026%09blue+C00135%09red+C00386%09blue+C00388%09red+C01152%09blue+C05572%09red
bta05030	Cocaine addiction	7	2	0	2	0.0622129	2.7771931406257	1	0.3636	C00082; C03758	L-Tyrosine; Dopamine	http://www.kegg.jp/pathway/bta05030+C00082%09blue+C03758%09blue
bta04922	Glucagon signaling pathway	26	4	2	2	0.067746	2.69198929002208	1	0.0909	C00026; C00042; C00149; C00158	Oxoglutaric acid; Succinic acid; L-Malic acid; Citric acid	http://www.kegg.jp/pathway/bta04922+C00026%09blue+C00042%09blue+C00149%09red+C00158%09red
bta00330	Arginine and proline metabolism	78	8	2	6	0.0953974	2.3497035977846	1	0.0564	C00019; C00148; C00213; C00300; C00791; C03440; C04498; C05938	S-Adenosylmethionine; L-Proline; Sarcosine; Creatine; Creatinine; cis-4-Hydroxy-D-proline; 4-Hydroxycinnamoylagmatine; L-4-Hydroxyglutamate semialdehyde	http://www.kegg.jp/pathway/bta00330+C00019%09blue+C00148%09red+C00213%09blue+C00300%09blue+C00791%09blue+C03440%09red+C04498%09blue+C05938%09blue
bta05031	Amphetamine addiction	9	2	0	2	0.098549	2.31720129520804	1	0.3077	C00082; C03758	L-Tyrosine; Dopamine	http://www.kegg.jp/pathway/bta05031+C00082%09blue+C03758%09blue
bta04727	GABAergic synapse	9	2	0	2	0.098549	2.31720129520804	1	0.2353	C00026; C00042	Oxoglutaric acid; Succinic acid	http://www.kegg.jp/pathway/bta04727+C00026%09blue+C00042%09blue
bta05034	Alcoholism	10	2	0	2	0.118453	2.13323567829682	1	0.2857	C00082; C03758	L-Tyrosine; Dopamine	http://www.kegg.jp/pathway/bta05034+C00082%09blue+C03758%09blue
bta04742	Taste transduction	32	4	4	0	0.1237	2.08989351738488	1	0.1053	C00095; C00149; C00158; C00547	D-Fructose; L-Malic acid; Citric acid; Norepinephrine	http://www.kegg.jp/pathway/bta04742+C00095%09red+C00149%09red+C00158%09red+C00547%09red
bta05231	Choline metabolism in cancer	11	2	1	1	0.139244	1.97152440568764	1	0.3258	C00114; C00670	Choline; Glycerophosphocholine	http://www.kegg.jp/pathway/bta05231+C00114%09blue+C00670%09red
bta04540	Gap junction	11	2	1	1	0.139244	1.97152440568764	1	0.1818	C00547; C03758	Norepinephrine; Dopamine	http://www.kegg.jp/pathway/bta04540+C00547%09red+C03758%09blue
bta00220	Arginine biosynthesis	23	3	1	2	0.158197	1.84391532239596	1	0.1006	C00026; C00624; C15532	Oxoglutaric acid; N-Acetylglutamic acid; N-a-Acetylcitrulline	http://www.kegg.jp/pathway/bta00220+C00026%09blue+C00624%09blue+C15532%09red
bta04728	Dopaminergic synapse	12	2	0	2	0.160744	1.82794212296516	1	0.2727	C00082; C03758	L-Tyrosine; Dopamine	http://www.kegg.jp/pathway/bta04728+C00082%09blue+C03758%09blue
bta05211	Renal cell carcinoma	3	1	1	0	0.170344	1.76993814829797	1	0.4	C00149	L-Malic acid	http://www.kegg.jp/pathway/bta05211+C00149%09red
bta00350	Tyrosine metabolism	78	7	2	5	0.188347	1.66946827616267	1	0.164	C00042; C00082; C00530; C00547; C03758; C05584; C06044	Succinic acid; L-Tyrosine; Hydroquinone; Norepinephrine; Dopamine; Vanillylmandelic acid; Tyrosol	http://www.kegg.jp/pathway/bta00350+C00042%09blue+C00082%09blue+C00530%09red+C00547%09red+C03758%09blue+C05584%09blue+C06044%09blue
bta04024	cAMP signaling pathway	25	3	1	2	0.188686	1.66767325096639	1	0.1111	C00042; C00547; C03758	Succinic acid; Norepinephrine; Dopamine	http://www.kegg.jp/pathway/bta04024+C00042%09blue+C00547%09red+C03758%09blue
bta00240	Pyrimidine metabolism	65	6	1	5	0.19571	1.63111964311175	1	0.0454	C00178; C00337; C00438; C02067; C02642; C21028	Thymine; 4,5-Dihydroorotic acid; Ureidosuccinic acid; Pseudouridine; Ureidopropionic acid; (R)-5,6-Dihydrothymine	http://www.kegg.jp/pathway/bta00240+C00178%09red+C00337%09blue+C00438%09blue+C02067%09blue+C02642%09blue+C21028%09blue
bta02010	ABC transporters	138	11	8	3	0.208005	1.57019086159144	1	0.0797	C00059; C00095; C00114; C00135; C00148; C00379; C00392; C00491; C00794; C01279; C03557	Sulfate; D-Fructose; Choline; L-Histidine; L-Proline; D-Xylitol; Mannitol; L-Cystine; Sorbitol; 4-Amino-5-hydroxymethyl-2-methylpyrimidine; Ciliatine	http://www.kegg.jp/pathway/bta02010+C00059%09blue+C00095%09red+C00114%09blue+C00135%09red+C00148%09red+C00379%09red+C00392%09red+C00491%09red+C00794%09red+C01279%09red+C03557%09blue
bta04210	Apoptosis	4	1	0	1	0.220444	1.51211361120721	1	0.25	C00319	Sphingosine	http://www.kegg.jp/pathway/bta04210+C00319%09blue
bta04973	Carbohydrate digestion and absorption	27	3	3	0	0.220526	1.51173970220608	1	0.1379	C00092; C00095; C00246	Glucose 6-phosphate; D-Fructose; Butyric acid	http://www.kegg.jp/pathway/bta04973+C00092%09red+C00095%09red+C00246%09red
bta04066	HIF-1 signaling pathway	15	2	0	2	0.227975	1.47851770925113	1	0.1053	C00026; C00072	Oxoglutaric acid; Ascorbate	http://www.kegg.jp/pathway/bta04066+C00026%09blue+C00072%09blue
bta00380	Tryptophan metabolism	83	7	2	5	0.23227	1.45985310304192	1	0.0997	C00108; C00328; C00331; C02470; C03722; C05635; C05832	2-Aminobenzoic acid; L-Kynurenine; Indolepyruvate; Xanthurenic acid; Quinolinic acid; 5-Hydroxyindoleacetic acid; 5-Hydroxyindoleacetylglycine	http://www.kegg.jp/pathway/bta00380+C00108%09red+C00328%09blue+C00331%09blue+C02470%09blue+C03722%09blue+C05635%09blue+C05832%09red
bta00591	Linoleic acid metabolism	28	3	0	3	0.236837	1.4403816049611	1	0.0789	C14762; C14827; C14833	13S-hydroxyoctadecadienoic acid; 9(S)-HPODE; 9,12,13-TriHOME	http://www.kegg.jp/pathway/bta00591+C14762%09blue+C14827%09blue+C14833%09blue
bta05310	Asthma	5	1	1	0	0.267532	1.31851446554931	1	0.2	C00388	Histamine	http://www.kegg.jp/pathway/bta05310+C00388%09red
bta03320	PPAR signaling pathway	5	1	0	1	0.267532	1.31851446554931	1	0.2	C14762	13S-hydroxyoctadecadienoic acid	http://www.kegg.jp/pathway/bta03320+C14762%09blue
bta04964	Proximal tubule bicarbonate reclamation	17	2	1	1	0.273821	1.29528183334214	1	0.1327	C00026; C00149	Oxoglutaric acid; L-Malic acid	http://www.kegg.jp/pathway/bta04964+C00026%09blue+C00149%09red
bta00620	Pyruvate metabolism	31	3	2	1	0.286817	1.24891207863786	1	0.0612	C00042; C00149; C00227	Succinic acid; L-Malic acid; Acetylphosphate	http://www.kegg.jp/pathway/bta00620+C00042%09blue+C00149%09red+C00227%09red
bta00730	Thiamine metabolism	31	3	1	2	0.286817	1.24891207863786	1	0.0667	C00082; C01279; C04294	L-Tyrosine; 4-Amino-5-hydroxymethyl-2-methylpyrimidine; 5-(2-Hydroxyethyl)-4-methylthiazole	http://www.kegg.jp/pathway/bta00730+C00082%09blue+C01279%09red+C04294%09blue
bta04916	Melanogenesis	6	1	0	1	0.31179	1.16542445035105	1	0.1667	C00082	L-Tyrosine	http://www.kegg.jp/pathway/bta04916+C00082%09blue
bta00920	Sulfur metabolism	33	3	1	2	0.32061	1.13753059535027	1	0.1273	C00042; C00059; C11142	Succinic acid; Sulfate; Dimethyl sulfone	http://www.kegg.jp/pathway/bta00920+C00042%09blue+C00059%09blue+C11142%09red
bta00270	Cysteine and methionine metabolism	63	5	3	2	0.330537	1.10703650258485	1	0.0392	C00019; C00059; C00491; C01234; C05824	S-Adenosylmethionine; Sulfate; L-Cystine; 1-Aminocyclopropanecarboxylic acid; Cysteine-S-sulfate	http://www.kegg.jp/pathway/bta00270+C00019%09blue+C00059%09blue+C00491%09red+C01234%09red+C05824%09red
bta04931	Insulin resistance	20	2	2	0	0.342193	1.07237970400263	1	0.125	C00092; C00095	Glucose 6-phosphate; D-Fructose	http://www.kegg.jp/pathway/bta04931+C00092%09red+C00095%09red
bta00260	Glycine, serine and threonine metabolism	50	4	1	3	0.35645	1.03156194840034	1	0.0264	C00114; C00213; C00300; C06231	Choline; Sarcosine; Creatine; Ectoine	http://www.kegg.jp/pathway/bta00260+C00114%09blue+C00213%09blue+C00300%09blue+C06231%09red
bta00310	Lysine degradation	50	4	0	4	0.35645	1.03156194840034	1	0.0909	C00026; C00042; C00408; C16741	Oxoglutaric acid; Succinic acid; Pipecolic acid; 5-Hydroxylysine	http://www.kegg.jp/pathway/bta00310+C00026%09blue+C00042%09blue+C00408%09blue+C16741%09blue
bta05012	Parkinson disease	21	2	0	2	0.364588	1.00898793001427	1	0.1212	C00082; C03758	L-Tyrosine; Dopamine	http://www.kegg.jp/pathway/bta05012+C00082%09blue+C03758%09blue
bta00970	Aminoacyl-tRNA biosynthesis	52	4	2	2	0.384524	0.955749052252036	1	0.0714	C00082; C00135; C00148; C00152	L-Tyrosine; L-Histidine; L-Proline; L-Asparagine	http://www.kegg.jp/pathway/bta00970+C00082%09blue+C00135%09red+C00148%09red+C00152%09blue
bta00430	Taurine and hypotaurine metabolism	22	2	1	1	0.386689	0.950135472190063	1	0.0588	C00026; C00227	Oxoglutaric acid; Acetylphosphate	http://www.kegg.jp/pathway/bta00430+C00026%09blue+C00227%09red
bta05143	African trypanosomiasis	8	1	0	1	0.39248	0.935268548500864	1	0.125	C00328	L-Kynurenine	http://www.kegg.jp/pathway/bta05143+C00328%09blue
bta04211	Longevity regulating pathway	8	1	0	1	0.39248	0.935268548500864	1	0.125	C07151	1,1-Dimethylbiguanide	http://www.kegg.jp/pathway/bta04211+C07151%09blue
bta05032	Morphine addiction	8	1	0	1	0.39248	0.935268548500864	1	0.1	C03758	Dopamine	http://www.kegg.jp/pathway/bta05032+C03758%09blue
bta04714	Thermogenesis	23	2	1	1	0.40845	0.895386360037886	1	0.0769	C00318; C00547	L-Carnitine; Norepinephrine	http://www.kegg.jp/pathway/bta04714+C00318%09blue+C00547%09red
bta00051	Fructose and mannose metabolism	54	4	3	1	0.412458	0.885621878656496	1	0.0781	C00095; C00392; C00507; C00794	D-Fructose; Mannitol; L-Fucose; Sorbitol	http://www.kegg.jp/pathway/bta00051+C00095%09red+C00392%09red+C00507%09blue+C00794%09red
bta04929	GnRH secretion	9	1	0	1	0.429222	0.845781287327601	1	0.0909	C00535	Testosterone	http://www.kegg.jp/pathway/bta04929+C00535%09blue
bta04261	Adrenergic signaling in cardiomyocytes	10	1	1	0	0.463752	0.768405970650516	1	0.1	C00547	Norepinephrine	http://www.kegg.jp/pathway/bta04261+C00547%09red
bta04979	Cholesterol metabolism	10	1	0	1	0.463752	0.768405970650516	1	0.0556	C05466	Glycochenodeoxycholic acid	http://www.kegg.jp/pathway/bta04979+C05466%09blue
bta04217	Necroptosis	10	1	0	1	0.463752	0.768405970650516	1	0.0833	C00319	Sphingosine	http://www.kegg.jp/pathway/bta04217+C00319%09blue
bta00650	Butanoate metabolism	42	3	1	2	0.469879	0.755279572014995	1	0.1324	C00026; C00042; C00246	Oxoglutaric acid; Succinic acid; Butyric acid	http://www.kegg.jp/pathway/bta00650+C00026%09blue+C00042%09blue+C00246%09red
bta04726	Serotonergic synapse	42	3	0	3	0.469879	0.755279572014995	1	0.0645	C00427; C05635; C14773	Prostaglandin H2; 5-Hydroxyindoleacetic acid; 8,9-DiHETrE	http://www.kegg.jp/pathway/bta04726+C00427%09blue+C05635%09blue+C14773%09blue
bta04664	Fc epsilon RI signaling pathway	11	1	1	0	0.496202	0.700771286978795	1	0.0909	C00388	Histamine	http://www.kegg.jp/pathway/bta04664+C00388%09red
bta05215	Prostate cancer	11	1	0	1	0.496202	0.700771286978795	1	0.1538	C00535	Testosterone	http://www.kegg.jp/pathway/bta05215+C00535%09blue
bta04122	Sulfur relay system	11	1	0	1	0.496202	0.700771286978795	1	0.0667	C00019	S-Adenosylmethionine	http://www.kegg.jp/pathway/bta04122+C00019%09blue
bta00592	alpha-Linolenic acid metabolism	44	3	0	3	0.501254	0.690642328067427	1	0.0606	C04785; C06427; C08491	13(S)-HpOTrE; Alpha-Linolenic acid; Jasmonic acid	http://www.kegg.jp/pathway/bta00592+C04785%09blue+C06427%09blue+C08491%09blue
bta00630	Glyoxylate and dicarboxylate metabolism	62	4	2	2	0.520434	0.653091859012503	1	0.0769	C00026; C00042; C00149; C00158	Oxoglutaric acid; Succinic acid; L-Malic acid; Citric acid	http://www.kegg.jp/pathway/bta00630+C00026%09blue+C00042%09blue+C00149%09red+C00158%09red
bta04725	Cholinergic synapse	12	1	0	1	0.526699	0.641126692998616	1	0.1667	C00114	Choline	http://www.kegg.jp/pathway/bta04725+C00114%09blue
bta04911	Insulin secretion	12	1	1	0	0.526699	0.641126692998616	1	0.15	C00092	Glucose 6-phosphate	http://www.kegg.jp/pathway/bta04911+C00092%09red
bta04921	Oxytocin signaling pathway	12	1	0	1	0.526699	0.641126692998616	1	0.0833	C00427	Prostaglandin H2	http://www.kegg.jp/pathway/bta04921+C00427%09blue
bta04978	Mineral absorption	29	2	1	1	0.530058	0.634768678383201	1	0.0571	C00148; C00152	L-Proline; L-Asparagine	http://www.kegg.jp/pathway/bta04978+C00148%09red+C00152%09blue
bta00750	Vitamin B6 metabolism	29	2	1	1	0.530058	0.634768678383201	1	0.0597	C00847; C06051	4-Pyridoxic acid; Isopyridoxal	http://www.kegg.jp/pathway/bta00750+C00847%09red+C06051%09blue
bta00120	Primary bile acid biosynthesis	47	3	0	3	0.546481	0.604255743771576	1	0.0585	C02528; C05466; C15519	Chenodeoxycholic acid; Glycochenodeoxycholic acid; 25-Hydroxycholesterol	http://www.kegg.jp/pathway/bta00120+C02528%09blue+C05466%09blue+C15519%09blue
bta00471	D-Glutamine and D-glutamate metabolism	13	1	0	1	0.555358	0.588143160085118	1	0.1053	C00026	Oxoglutaric acid	http://www.kegg.jp/pathway/bta00471+C00026%09blue
bta05200	Pathways in cancer	31	2	1	1	0.566688	0.567946055325348	1	0.0909	C00149; C00535	L-Malic acid; Testosterone	http://www.kegg.jp/pathway/bta05200+C00149%09red+C00535%09blue
bta04971	Gastric acid secretion	14	1	1	0	0.582289	0.540787972351565	1	0.0357	C00388	Histamine	http://www.kegg.jp/pathway/bta04971+C00388%09red
bta04611	Platelet activation	14	1	0	1	0.582289	0.540787972351565	1	0.1071	C00427	Prostaglandin H2	http://www.kegg.jp/pathway/bta04611+C00427%09blue
bta04923	Regulation of lipolysis in adipocytes	14	1	1	0	0.582289	0.540787972351565	1	0.0357	C00547	Norepinephrine	http://www.kegg.jp/pathway/bta04923+C00547%09red
bta04071	Sphingolipid signaling pathway	15	1	0	1	0.607597	0.498242823594535	1	0.1724	C00319	Sphingosine	http://www.kegg.jp/pathway/bta04071+C00319%09blue
bta04080	Neuroactive ligand-receptor interaction	52	3	2	1	0.61629	0.484037581774302	1	0.0577	C00388; C00547; C03758	Histamine; Norepinephrine; Dopamine	http://www.kegg.jp/pathway/bta04080+C00388%09red+C00547%09red+C03758%09blue
bta00400	Phenylalanine, tyrosine and tryptophan biosynthesis	34	2	1	1	0.617709	0.4817375893297	1	0.0789	C00082; C00108	L-Tyrosine; 2-Aminobenzoic acid	http://www.kegg.jp/pathway/bta00400+C00082%09blue+C00108%09red
bta00190	Oxidative phosphorylation	16	1	0	1	0.631379	0.459848400416735	1	0.1	C00042	Succinic acid	http://www.kegg.jp/pathway/bta00190+C00042%09blue
bta04270	Vascular smooth muscle contraction	16	1	1	0	0.631379	0.459848400416735	1	0.0625	C00547	Norepinephrine	http://www.kegg.jp/pathway/bta04270+C00547%09red
bta04924	Renin secretion	17	1	1	0	0.653727	0.425065794346377	1	0.037	C00547	Norepinephrine	http://www.kegg.jp/pathway/bta04924+C00547%09red
bta04970	Salivary secretion	17	1	1	0	0.653727	0.425065794346377	1	0.0526	C00547	Norepinephrine	http://www.kegg.jp/pathway/bta04970+C00547%09red
bta00500	Starch and sucrose metabolism	37	2	2	0	0.664013	0.409453547773029	1	0.2066	C00092; C00095	Glucose 6-phosphate; D-Fructose	http://www.kegg.jp/pathway/bta00500+C00092%09red+C00095%09red
bta04723	Retrograde endocannabinoid signaling	19	1	0	1	0.694457	0.364624625618308	1	0.0526	C00427	Prostaglandin H2	http://www.kegg.jp/pathway/bta04723+C00427%09blue
bta04918	Thyroid hormone synthesis	21	1	1	0	0.730418	0.314138329806617	1	0.0145	C00092	Glucose 6-phosphate	http://www.kegg.jp/pathway/bta04918+C00092%09red
bta04925	Aldosterone synthesis and secretion	22	1	0	1	0.746786	0.291976551481443	1	0.025	C01124	18-Hydroxycorticosterone	http://www.kegg.jp/pathway/bta04925+C01124%09blue
bta04152	AMPK signaling pathway	22	1	0	1	0.746786	0.291976551481443	1	0.0333	C07151	1,1-Dimethylbiguanide	http://www.kegg.jp/pathway/bta04152+C07151%09blue
bta00232	Caffeine metabolism	22	1	1	0	0.746786	0.291976551481443	1	0.0294	C07130	Theophylline	http://www.kegg.jp/pathway/bta00232+C07130%09red
bta00290	Valine, leucine and isoleucine biosynthesis	23	1	0	1	0.762165	0.271592252048763	1	0.0645	C00233	Ketoleucine	http://www.kegg.jp/pathway/bta00290+C00233%09blue
bta00052	Galactose metabolism	46	2	2	0	0.776259	0.253268694127507	1	0.0317	C00095; C00794	D-Fructose; Sorbitol	http://www.kegg.jp/pathway/bta00052+C00095%09red+C00794%09red
bta04913	Ovarian steroidogenesis	24	1	0	1	0.776614	0.252811523208008	1	0.1136	C00535	Testosterone	http://www.kegg.jp/pathway/bta04913+C00535%09blue
bta00565	Ether lipid metabolism	25	1	1	0	0.79019	0.235482113220552	1	0.0241	C00670	Glycerophosphocholine	http://www.kegg.jp/pathway/bta00565+C00670%09red
bta00600	Sphingolipid metabolism	25	1	0	1	0.79019	0.235482113220552	1	0.0685	C00319	Sphingosine	http://www.kegg.jp/pathway/bta00600+C00319%09blue
bta00053	Ascorbate and aldarate metabolism	50	2	0	2	0.814696	0.204940474516446	1	0.0325	C00026; C00072	Oxoglutaric acid; Ascorbate	http://www.kegg.jp/pathway/bta00053+C00026%09blue+C00072%09blue
bta00564	Glycerophospholipid metabolism	52	2	1	1	0.831622	0.184377564503891	1	0.0981	C00114; C00670	Choline; Glycerophosphocholine	http://www.kegg.jp/pathway/bta00564+C00114%09blue+C00670%09red
bta04216	Ferroptosis	29	1	1	0	0.83676	0.178217557941334	1	0.0233	C00491	L-Cystine	http://www.kegg.jp/pathway/bta04216+C00491%09red
bta00590	Arachidonic acid metabolism	75	3	0	3	0.840946	0.173227766861447	1	0.0558	C00427; C06315; C14773	Prostaglandin H2; Lipoxin B4; 8,9-DiHETrE	http://www.kegg.jp/pathway/bta00590+C00427%09blue+C06315%09blue+C14773%09blue
bta00770	Pantothenate and CoA biosynthesis	30	1	0	1	0.846696	0.166413773040677	1	0.0446	C02642	Ureidopropionic acid	http://www.kegg.jp/pathway/bta00770+C02642%09blue
bta00760	Nicotinate and nicotinamide metabolism	55	2	0	2	0.854415	0.157338478880446	1	0.039	C00042; C03722	Succinic acid; Quinolinic acid	http://www.kegg.jp/pathway/bta00760+C00042%09blue+C03722%09blue
bta00140	Steroid hormone biosynthesis	99	4	0	4	0.858592	0.152461216021257	1	0.083	C00535; C01124; C05471; C11133	Testosterone; 18-Hydroxycorticosterone; Dihydrocortisol; Estrone glucuronide	http://www.kegg.jp/pathway/bta00140+C00535%09blue+C01124%09blue+C05471%09blue+C11133%09blue
bta00040	Pentose and glucuronate interconversions	56	2	1	1	0.861367	0.149234478760207	1	0.0603	C00026; C00379	Oxoglutaric acid; D-Xylitol	http://www.kegg.jp/pathway/bta00040+C00026%09blue+C00379%09red
bta00790	Folate biosynthesis	58	2	2	0	0.874372	0.13424951607181	1	0.0096	C00156; C02587	4-Hydroxybenzoic acid; Pyrimidodiazepine	http://www.kegg.jp/pathway/bta00790+C00156%09red+C02587%09red
bta04750	Inflammatory mediator regulation of TRP channels	35	1	1	0	0.888039	0.118739735792829	1	0.0256	C00388	Histamine	http://www.kegg.jp/pathway/bta04750+C00388%09red
bta00030	Pentose phosphate pathway	35	1	0	1	0.888039	0.118739735792829	1	0.0697	C00345	6-Phosphogluconic acid	http://www.kegg.jp/pathway/bta00030+C00345%09blue
bta00480	Glutathione metabolism	38	1	0	1	0.907302	0.0972802999432659	1	0.0035	C00072	Ascorbate	http://www.kegg.jp/pathway/bta00480+C00072%09blue
bta04977	Vitamin digestion and absorption	39	1	0	1	0.912959	0.0910641237932293	1	0.0204	C00072	Ascorbate	http://www.kegg.jp/pathway/bta04977+C00072%09blue
bta00130	Ubiquinone and other terpenoid-quinone biosynthesis	92	3	1	2	0.923996	0.0790477477775524	1	0.0625	C00082; C00156; C00423	L-Tyrosine; 4-Hydroxybenzoic acid; trans-Cinnamate	http://www.kegg.jp/pathway/bta00130+C00082%09blue+C00156%09red+C00423%09blue
bta00280	Valine, leucine and isoleucine degradation	42	1	0	1	0.927952	0.0747757280680891	1	0.0612	C00233	Ketoleucine	http://www.kegg.jp/pathway/bta00280+C00233%09blue
bta00230	Purine metabolism	95	3	0	3	0.933677	0.0686250165559569	1	0.0155	C00059; C00362; C00366	Sulfate; dGMP; Uric acid	http://www.kegg.jp/pathway/bta00230+C00059%09blue+C00362%09blue+C00366%09blue
bta00900	Terpenoid backbone biosynthesis	45	1	0	1	0.940372	0.0614794428803153	1	0.0065	C01126	(2E,6E)-Farnesol	http://www.kegg.jp/pathway/bta00900+C01126%09blue
bta00562	Inositol phosphate metabolism	47	1	1	0	0.947444	0.0539872567212401	1	0.0071	C00092	Glucose 6-phosphate	http://www.kegg.jp/pathway/bta00562+C00092%09red
bta00640	Propanoate metabolism	48	1	0	1	0.950661	0.0505981987331839	1	0.0231	C00042	Succinic acid	http://www.kegg.jp/pathway/bta00640+C00042%09blue
bta00524	Neomycin, kanamycin and gentamicin biosynthesis	81	2	1	1	0.961527	0.0392322741065798	1	0.0361	C00092; C17704	Glucose 6-phosphate; Antibiotic JI-20A	http://www.kegg.jp/pathway/bta00524+C00092%09red+C17704%09blue
bta00983	Drug metabolism - other enzymes	52	1	1	0	0.961682	0.039071243083143	1	0.0411	C16630	5,6-Dihydro-5-fluorouracil	http://www.kegg.jp/pathway/bta00983+C16630%09red
bta00440	Phosphonate and phosphinate metabolism	56	1	0	1	0.970251	0.0302001800104353	1	0.0441	C03557	Ciliatine	http://www.kegg.jp/pathway/bta00440+C03557%09blue
bta00061	Fatty acid biosynthesis	58	1	1	0	0.973791	0.0265585288725061	1	0.0095	C06424	Myristic acid	http://www.kegg.jp/pathway/bta00061+C06424%09red
bta00100	Steroid biosynthesis	58	1	0	1	0.973791	0.0265585288725061	1	0.0075	C05441	Ergocalciferol	http://www.kegg.jp/pathway/bta00100+C05441%09blue
bta01040	Biosynthesis of unsaturated fatty acids	74	1	0	1	0.990515	0.00953037773420036	1	0.0208	C06427	Alpha-Linolenic acid	http://www.kegg.jp/pathway/bta01040+C06427%09blue
bta00860	Porphyrin and chlorophyll metabolism	142	3	1	2	0.993385	0.00663736491508636	1	0.0863	C00486; C00500; C00931	Bilirubin; Biliverdin; Porphobilinogen	http://www.kegg.jp/pathway/bta00860+C00486%09blue+C00500%09blue+C00931%09red
bta00982	Drug metabolism - cytochrome P450	87	1	0	1	0.995862	0.00414609343849128	1	0.0085	C16651	3-Hydroxyvalproic acid	http://www.kegg.jp/pathway/bta00982+C16651%09blue

## Sheet: 1.5S-OHMet vs. 3.0S-Met
pathway_id	pathway_name	Total	Hits	Up_hits	Down_hits	Pvalue	-Log10(Pvalue)	FDR	Impact	compounds	Compound_name	links
bta05230	Central carbon metabolism in cancer	37	11	4	7	2.61336e-05	10.5522885999777	0.00713447362238201	0.283	C00026; C00042; C00062; C00064; C00092; C00123; C00135; C00149; C00152; C00158; C00186	Oxoglutaric acid; Succinic acid; L-Arginine; L-Glutamine; Glucose 6-phosphate; L-Leucine; L-Histidine; L-Malic acid; L-Asparagine; Citric acid; L-Lactic acid	http://www.kegg.jp/pathway/bta05230+C00026%09blue+C00042%09blue+C00062%09blue+C00064%09blue+C00092%09red+C00123%09blue+C00135%09red+C00149%09red+C00152%09blue+C00158%09red+C00186%09blue
bta04974	Protein digestion and absorption	47	10	4	6	0.00119836	6.72680355967878	0.163575774230536	0.2128	C00062; C00064; C00123; C00135; C00152; C00188; C00246; C00388; C00491; C01468	L-Arginine; L-Glutamine; L-Leucine; L-Histidine; L-Asparagine; L-Threonine; Butyric acid; Histamine; L-Cystine; p-Cresol	http://www.kegg.jp/pathway/bta04974+C00062%09blue+C00064%09blue+C00123%09blue+C00135%09red+C00152%09blue+C00188%09blue+C00246%09red+C00388%09red+C00491%09red+C01468%09blue
bta00250	Alanine, aspartate and glutamate metabolism	28	7	2	5	0.00249221	5.99458348753227	0.226791546440006	0.2074	C00026; C00042; C00064; C00152; C00158; C00438; C01042	Oxoglutaric acid; Succinic acid; L-Glutamine; L-Asparagine; Citric acid; Ureidosuccinic acid; N-Acetyl-L-aspartic acid	http://www.kegg.jp/pathway/bta00250+C00026%09blue+C00042%09blue+C00064%09blue+C00152%09blue+C00158%09red+C00438%09blue+C01042%09red
bta04721	Synaptic vesicle cycle	12	4	2	2	0.00739333	4.90717662023679	0.504594982587048	0.3333	C00388; C00547; C01996; C03758	Histamine; Norepinephrine; Acetylcholine ; Dopamine	http://www.kegg.jp/pathway/bta04721+C00388%09red+C00547%09red+C01996%09blue+C03758%09blue
bta02010	ABC transporters	138	17	9	8	0.0145438	4.23059294519684	0.53065328212414	0.1232	C00062; C00064; C00095; C00114; C00120; C00123; C00135; C00159; C00188; C00379; C00392; C00491; C00719; C00794; C01279; C01606; C03557	L-Arginine; L-Glutamine; D-Fructose; Choline; Biotin; L-Leucine; L-Histidine; D-Mannose; L-Threonine; D-Xylitol; Mannitol; L-Cystine; Betaine; Sorbitol; 4-Amino-5-hydroxymethyl-2-methylpyrimidine; Phthalic acid; Ciliatine	http://www.kegg.jp/pathway/bta02010+C00062%09blue+C00064%09blue+C00095%09red+C00114%09blue+C00120%09blue+C00123%09blue+C00135%09red+C00159%09red+C00188%09blue+C00379%09red+C00392%09red+C00491%09red+C00719%09red+C00794%09red+C01279%09red+C01606%09blue+C03557%09blue
bta04976	Bile secretion	97	13	2	11	0.0162863	4.11743305989032	0.53065328212414	0.1193	C00026; C00114; C00318; C00366; C00486; C00805; C01996; C02528; C02538; C03758; C03990; C05466; C07151	Oxoglutaric acid; Choline; L-Carnitine; Uric acid; Bilirubin; Salicylic acid; Acetylcholine ; Chenodeoxycholic acid; Estrone sulfate; Dopamine; Lithocholic acid; Glycochenodeoxycholic acid; 1,1-Dimethylbiguanide	http://www.kegg.jp/pathway/bta04976+C00026%09blue+C00114%09blue+C00318%09blue+C00366%09blue+C00486%09blue+C00805%09red+C01996%09blue+C02528%09blue+C02538%09blue+C03758%09blue+C03990%09red+C05466%09blue+C07151%09blue
bta00220	Arginine biosynthesis	23	5	1	4	0.0190934	3.95841316339122	0.53065328212414	0.1761	C00026; C00062; C00064; C00624; C15532	Oxoglutaric acid; L-Arginine; L-Glutamine; N-Acetylglutamic acid; N-a-Acetylcitrulline	http://www.kegg.jp/pathway/bta00220+C00026%09blue+C00062%09blue+C00064%09blue+C00624%09blue+C15532%09red
bta04727	GABAergic synapse	9	3	0	3	0.0207267	3.87633377630961	0.53065328212414	0.3529	C00026; C00042; C00064	Oxoglutaric acid; Succinic acid; L-Glutamine	http://www.kegg.jp/pathway/bta04727+C00026%09blue+C00042%09blue+C00064%09blue
bta00260	Glycine, serine and threonine metabolism	50	8	4	4	0.0210825	3.85931006719481	0.53065328212414	0.1025	C00114; C00188; C00213; C00258; C00300; C00719; C01026; C06231	Choline; L-Threonine; Sarcosine; Glyceric acid; Creatine; Betaine; Dimethylglycine; Ectoine	http://www.kegg.jp/pathway/bta00260+C00114%09blue+C00188%09blue+C00213%09blue+C00258%09red+C00300%09blue+C00719%09red+C01026%09red+C06231%09red
bta00410	beta-Alanine metabolism	32	6	1	5	0.0213816	3.84522294607847	0.53065328212414	0.1897	C00135; C00386; C00429; C02642; C03722; C05340	L-Histidine; Carnosine; Dihydrouracil; Ureidopropionic acid; Quinolinic acid; beta-Alanyl-L-arginine	http://www.kegg.jp/pathway/bta00410+C00135%09red+C00386%09blue+C00429%09blue+C02642%09blue+C03722%09blue+C05340%09blue
bta04742	Taste transduction	32	6	4	2	0.0213816	3.84522294607847	0.53065328212414	0.1579	C00095; C00149; C00158; C00547; C01996; C11045	D-Fructose; L-Malic acid; Citric acid; Norepinephrine; Acetylcholine ; Aspartame	http://www.kegg.jp/pathway/bta04742+C00095%09red+C00149%09red+C00158%09red+C00547%09red+C01996%09blue+C11045%09blue
bta04150	mTOR signaling pathway	4	2	0	2	0.0266304	3.62570111020201	0.564934592920522	0.5	C00062; C00123	L-Arginine; L-Leucine	http://www.kegg.jp/pathway/bta04150+C00062%09blue+C00123%09blue
bta04024	cAMP signaling pathway	25	5	1	4	0.0269016	3.61556775700281	0.564934592920522	0.1852	C00042; C00186; C00547; C01996; C03758	Succinic acid; L-Lactic acid; Norepinephrine; Acetylcholine ; Dopamine	http://www.kegg.jp/pathway/bta04024+C00042%09blue+C00186%09blue+C00547%09red+C01996%09blue+C03758%09blue
bta04922	Glucagon signaling pathway	26	5	2	3	0.0314683	3.4587737991449	0.613632334721087	0.1364	C00026; C00042; C00149; C00158; C00186	Oxoglutaric acid; Succinic acid; L-Malic acid; Citric acid; L-Lactic acid	http://www.kegg.jp/pathway/bta04922+C00026%09blue+C00042%09blue+C00149%09red+C00158%09red+C00186%09blue
bta00240	Pyrimidine metabolism	65	9	0	9	0.0351536	3.34802734783773	0.639796095767884	0.09	C00064; C00214; C00337; C00429; C00438; C02067; C02170; C02642; C21028	L-Glutamine; Thymidine; 4,5-Dihydroorotic acid; Dihydrouracil; Ureidosuccinic acid; Pseudouridine; Methylmalonic acid; Ureidopropionic acid; (R)-5,6-Dihydrothymine	http://www.kegg.jp/pathway/bta00240+C00064%09blue+C00214%09blue+C00337%09blue+C00429%09blue+C00438%09blue+C02067%09blue+C02170%09blue+C02642%09blue+C21028%09blue
bta00020	Citrate cycle (TCA cycle)	20	4	2	2	0.0465759	3.0666724573658	0.794700961281922	0.15	C00026; C00042; C00149; C00158	Oxoglutaric acid; Succinic acid; L-Malic acid; Citric acid	http://www.kegg.jp/pathway/bta00020+C00026%09blue+C00042%09blue+C00149%09red+C00158%09red
bta04066	HIF-1 signaling pathway	15	3	0	3	0.0823864	2.49633436152754	1	0.2105	C00026; C00072; C00186	Oxoglutaric acid; Ascorbate; L-Lactic acid	http://www.kegg.jp/pathway/bta04066+C00026%09blue+C00072%09blue+C00186%09blue
bta00350	Tyrosine metabolism	78	9	4	5	0.0919379	2.38664218930707	1	0.136	C00042; C00530; C00547; C00628; C00811; C03758; C05584; C06044; C10447	Succinic acid; Hydroquinone; Norepinephrine; Gentisic acid; 4-Hydroxycinnamic acid; Dopamine; Vanillylmandelic acid; Tyrosol; 3,4-Dihydroxyphenylpropanoate	http://www.kegg.jp/pathway/bta00350+C00042%09blue+C00530%09red+C00547%09red+C00628%09red+C00811%09red+C03758%09blue+C05584%09blue+C06044%09blue+C10447%09blue
bta04964	Proximal tubule bicarbonate reclamation	17	3	1	2	0.111246	2.19601147082082	1	0.1681	C00026; C00064; C00149	Oxoglutaric acid; L-Glutamine; L-Malic acid	http://www.kegg.jp/pathway/bta04964+C00026%09blue+C00064%09blue+C00149%09red
bta00360	Phenylalanine metabolism	60	7	3	4	0.122908	2.09631779770207	1	0.131	C00042; C00423; C00805; C01586; C02505; C05332; C07086	Succinic acid; trans-Cinnamate; Salicylic acid; Hippuric acid; 2-Phenylacetamide; Phenylethylamine; Phenylacetic acid	http://www.kegg.jp/pathway/bta00360+C00042%09blue+C00423%09blue+C00805%09red+C01586%09red+C02505%09blue+C05332%09blue+C07086%09red
bta00591	Linoleic acid metabolism	28	4	0	4	0.127963	2.05601353845027	1	0.1053	C14762; C14825; C14827; C14833	13S-hydroxyoctadecadienoic acid; 9,10-Epoxyoctadecenoic acid; 9(S)-HPODE; 9,12,13-TriHOME	http://www.kegg.jp/pathway/bta00591+C14762%09blue+C14825%09blue+C14827%09blue+C14833%09blue
bta04978	Mineral absorption	29	4	0	4	0.140766	1.96065975955095	1	0.1143	C00064; C00123; C00152; C00188	L-Glutamine; L-Leucine; L-Asparagine; L-Threonine	http://www.kegg.jp/pathway/bta04978+C00064%09blue+C00123%09blue+C00152%09blue+C00188%09blue
bta00750	Vitamin B6 metabolism	29	4	2	2	0.140766	1.96065975955095	1	0.1642	C00064; C00534; C00847; C06051	L-Glutamine; Pyridoxamine; 4-Pyridoxic acid; Isopyridoxal	http://www.kegg.jp/pathway/bta00750+C00064%09blue+C00534%09red+C00847%09red+C06051%09blue
bta00970	Aminoacyl-tRNA biosynthesis	52	6	1	5	0.152671	1.87947075978102	1	0.1071	C00062; C00064; C00123; C00135; C00152; C00188	L-Arginine; L-Glutamine; L-Leucine; L-Histidine; L-Asparagine; L-Threonine	http://www.kegg.jp/pathway/bta00970+C00062%09blue+C00064%09blue+C00123%09blue+C00135%09red+C00152%09blue+C00188%09blue
bta00620	Pyruvate metabolism	31	4	2	2	0.167795	1.78501257999979	1	0.0748	C00042; C00149; C00186; C00227	Succinic acid; L-Malic acid; L-Lactic acid; Acetylphosphate	http://www.kegg.jp/pathway/bta00620+C00042%09blue+C00149%09red+C00186%09blue+C00227%09red
bta05231	Choline metabolism in cancer	11	2	1	1	0.176987	1.73167652403395	1	0.3258	C00114; C00670	Choline; Glycerophosphocholine	http://www.kegg.jp/pathway/bta05231+C00114%09blue+C00670%09red
bta04540	Gap junction	11	2	1	1	0.176987	1.73167652403395	1	0.1818	C00547; C03758	Norepinephrine; Dopamine	http://www.kegg.jp/pathway/bta04540+C00547%09red+C03758%09blue
bta04917	Prolactin signaling pathway	11	2	1	1	0.176987	1.73167652403395	1	0.2105	C00092; C03758	Glucose 6-phosphate; Dopamine	http://www.kegg.jp/pathway/bta04917+C00092%09red+C03758%09blue
bta05211	Renal cell carcinoma	3	1	1	0	0.195659	1.63138361563278	1	0.4	C00149	L-Malic acid	http://www.kegg.jp/pathway/bta05211+C00149%09red
bta04725	Cholinergic synapse	12	2	0	2	0.203093	1.59409024325385	1	0.3333	C00114; C01996	Choline; Acetylcholine	http://www.kegg.jp/pathway/bta04725+C00114%09blue+C01996%09blue
bta04911	Insulin secretion	12	2	1	1	0.203093	1.59409024325385	1	0.2	C00092; C01996	Glucose 6-phosphate; Acetylcholine	http://www.kegg.jp/pathway/bta04911+C00092%09red+C01996%09blue
bta00290	Valine, leucine and isoleucine biosynthesis	23	3	0	3	0.214836	1.53788148125396	1	0.1935	C00123; C00188; C00233	L-Leucine; L-Threonine; Ketoleucine	http://www.kegg.jp/pathway/bta00290+C00123%09blue+C00188%09blue+C00233%09blue
bta00340	Histidine metabolism	47	5	3	2	0.229553	1.47162059745373	1	0.248	C00026; C00135; C00386; C00388; C05572	Oxoglutaric acid; L-Histidine; Carnosine; Histamine; 4-Oxoglutaramate	http://www.kegg.jp/pathway/bta00340+C00026%09blue+C00135%09red+C00386%09blue+C00388%09red+C05572%09red
bta00471	D-Glutamine and D-glutamate metabolism	13	2	0	2	0.229589	1.47146393470782	1	0.2105	C00026; C00064	Oxoglutaric acid; L-Glutamine	http://www.kegg.jp/pathway/bta00471+C00026%09blue+C00064%09blue
bta04210	Apoptosis	4	1	0	1	0.252001	1.37832055455992	1	0.25	C00319	Sphingosine	http://www.kegg.jp/pathway/bta04210+C00319%09blue
bta04142	Lysosome	4	1	1	0	0.252001	1.37832055455992	1	0.25	C00159	D-Mannose	http://www.kegg.jp/pathway/bta04142+C00159%09red
bta04971	Gastric acid secretion	14	2	1	1	0.256294	1.36143126344419	1	0.0714	C00388; C01996	Histamine; Acetylcholine	http://www.kegg.jp/pathway/bta04971+C00388%09red+C01996%09blue
bta00630	Glyoxylate and dicarboxylate metabolism	62	6	3	3	0.264491	1.32994683502964	1	0.1051	C00026; C00042; C00064; C00149; C00158; C00258	Oxoglutaric acid; Succinic acid; L-Glutamine; L-Malic acid; Citric acid; Glyceric acid	http://www.kegg.jp/pathway/bta00630+C00026%09blue+C00042%09blue+C00064%09blue+C00149%09red+C00158%09red+C00258%09red
bta00310	Lysine degradation	50	5	1	4	0.269978	1.30941484978654	1	0.0974	C00026; C00042; C00408; C03196; C16741	Oxoglutaric acid; Succinic acid; Pipecolic acid; L-2-Hydroxyglutaric acid; 5-Hydroxylysine	http://www.kegg.jp/pathway/bta00310+C00026%09blue+C00042%09blue+C00408%09blue+C03196%09red+C16741%09blue
bta04977	Vitamin digestion and absorption	39	4	2	2	0.289621	1.23918285628152	1	0.102	C00072; C00120; C00153; C00534	Ascorbate; Biotin; Niacinamide; Pyridoxamine	http://www.kegg.jp/pathway/bta04977+C00072%09blue+C00120%09blue+C00153%09red+C00534%09red
bta04973	Carbohydrate digestion and absorption	27	3	3	0	0.292037	1.23087537617787	1	0.1379	C00092; C00095; C00246	Glucose 6-phosphate; D-Fructose; Butyric acid	http://www.kegg.jp/pathway/bta04973+C00092%09red+C00095%09red+C00246%09red
bta05310	Asthma	5	1	1	0	0.304413	1.18936902351159	1	0.2	C00388	Histamine	http://www.kegg.jp/pathway/bta05310+C00388%09red
bta03320	PPAR signaling pathway	5	1	0	1	0.304413	1.18936902351159	1	0.2	C14762	13S-hydroxyoctadecadienoic acid	http://www.kegg.jp/pathway/bta03320+C14762%09blue
bta04810	Regulation of actin cytoskeleton	5	1	0	1	0.304413	1.18936902351159	1	0.1429	C01996	Acetylcholine	http://www.kegg.jp/pathway/bta04810+C01996%09blue
bta00051	Fructose and mannose metabolism	54	5	4	1	0.325954	1.12100009785666	1	0.1172	C00095; C00159; C00186; C00392; C00794	D-Fructose; D-Mannose; L-Lactic acid; Mannitol; Sorbitol	http://www.kegg.jp/pathway/bta00051+C00095%09red+C00159%09red+C00186%09blue+C00392%09red+C00794%09red
bta04970	Salivary secretion	17	2	1	1	0.33618	1.09010999393073	1	0.1053	C00547; C01996	Norepinephrine; Acetylcholine	http://www.kegg.jp/pathway/bta04970+C00547%09red+C01996%09blue
bta05142	Chagas disease	6	1	0	1	0.353167	1.04081312611993	1	0.1667	C00062	L-Arginine	http://www.kegg.jp/pathway/bta05142+C00062%09blue
bta00380	Tryptophan metabolism	83	7	1	6	0.361245	1.01819903190558	1	0.0876	C00328; C00331; C02470; C02775; C03722; C05635; C05832	L-Kynurenine; Indolepyruvate; Xanthurenic acid; 2,3-Dihydroxyindole; Quinolinic acid; 5-Hydroxyindoleacetic acid; 5-Hydroxyindoleacetylglycine	http://www.kegg.jp/pathway/bta00380+C00328%09blue+C00331%09blue+C02470%09blue+C02775%09blue+C03722%09blue+C05635%09blue+C05832%09red
bta05030	Cocaine addiction	7	1	0	1	0.398518	0.920002601710896	1	0.2727	C03758	Dopamine	http://www.kegg.jp/pathway/bta05030+C03758%09blue
bta05033	Nicotine addiction	7	1	0	1	0.398518	0.920002601710896	1	0.1429	C01996	Acetylcholine	http://www.kegg.jp/pathway/bta05033+C01996%09blue
bta04931	Insulin resistance	20	2	2	0	0.413394	0.883354345147184	1	0.125	C00092; C00095	Glucose 6-phosphate; D-Fructose	http://www.kegg.jp/pathway/bta04931+C00092%09red+C00095%09red
bta05143	African trypanosomiasis	8	1	0	1	0.440702	0.819386941614712	1	0.125	C00328	L-Kynurenine	http://www.kegg.jp/pathway/bta05143+C00328%09blue
bta04724	Glutamatergic synapse	8	1	0	1	0.440702	0.819386941614712	1	0.2	C00064	L-Glutamine	http://www.kegg.jp/pathway/bta04724+C00064%09blue
bta04211	Longevity regulating pathway	8	1	0	1	0.440702	0.819386941614712	1	0.125	C07151	1,1-Dimethylbiguanide	http://www.kegg.jp/pathway/bta04211+C07151%09blue
bta05032	Morphine addiction	8	1	0	1	0.440702	0.819386941614712	1	0.1	C03758	Dopamine	http://www.kegg.jp/pathway/bta05032+C03758%09blue
bta00232	Caffeine metabolism	22	2	1	1	0.462354	0.771424416060451	1	0.0588	C07130; C16357	Theophylline; 3-Methylxanthine	http://www.kegg.jp/pathway/bta00232+C07130%09red+C16357%09blue
bta00430	Taurine and hypotaurine metabolism	22	2	1	1	0.462354	0.771424416060451	1	0.0588	C00026; C00227	Oxoglutaric acid; Acetylphosphate	http://www.kegg.jp/pathway/bta00430+C00026%09blue+C00227%09red
bta00330	Arginine and proline metabolism	78	6	0	6	0.467679	0.759972882531804	1	0.0784	C00019; C00062; C00213; C00300; C00791; C05938	S-Adenosylmethionine; L-Arginine; Sarcosine; Creatine; Creatinine; L-4-Hydroxyglutamate semialdehyde	http://www.kegg.jp/pathway/bta00330+C00019%09blue+C00062%09blue+C00213%09blue+C00300%09blue+C00791%09blue+C05938%09blue
bta05031	Amphetamine addiction	9	1	0	1	0.479939	0.734096517948633	1	0.2308	C03758	Dopamine	http://www.kegg.jp/pathway/bta05031+C03758%09blue
bta04929	GnRH secretion	9	1	0	1	0.479939	0.734096517948633	1	0.0909	C00535	Testosterone	http://www.kegg.jp/pathway/bta04929+C00535%09blue
bta04714	Thermogenesis	23	2	1	1	0.485927	0.72169649696521	1	0.0769	C00318; C00547	L-Carnitine; Norepinephrine	http://www.kegg.jp/pathway/bta04714+C00318%09blue+C00547%09red
bta04080	Neuroactive ligand-receptor interaction	52	4	2	2	0.498968	0.695213843917481	1	0.0769	C00388; C00547; C01996; C03758	Histamine; Norepinephrine; Acetylcholine ; Dopamine	http://www.kegg.jp/pathway/bta04080+C00388%09red+C00547%09red+C01996%09blue+C03758%09blue
bta04261	Adrenergic signaling in cardiomyocytes	10	1	1	0	0.516434	0.660807013870145	1	0.1	C00547	Norepinephrine	http://www.kegg.jp/pathway/bta04261+C00547%09red
bta05034	Alcoholism	10	1	0	1	0.516434	0.660807013870145	1	0.2143	C03758	Dopamine	http://www.kegg.jp/pathway/bta05034+C03758%09blue
bta04979	Cholesterol metabolism	10	1	0	1	0.516434	0.660807013870145	1	0.0556	C05466	Glycochenodeoxycholic acid	http://www.kegg.jp/pathway/bta04979+C05466%09blue
bta04217	Necroptosis	10	1	0	1	0.516434	0.660807013870145	1	0.0833	C00319	Sphingosine	http://www.kegg.jp/pathway/bta04217+C00319%09blue
bta00472	D-Arginine and D-ornithine metabolism	11	1	0	1	0.550379	0.597147979147497	1	0.0667	C00062	L-Arginine	http://www.kegg.jp/pathway/bta00472+C00062%09blue
bta04664	Fc epsilon RI signaling pathway	11	1	1	0	0.550379	0.597147979147497	1	0.0909	C00388	Histamine	http://www.kegg.jp/pathway/bta04664+C00388%09red
bta05215	Prostate cancer	11	1	0	1	0.550379	0.597147979147497	1	0.1538	C00535	Testosterone	http://www.kegg.jp/pathway/bta05215+C00535%09blue
bta04122	Sulfur relay system	11	1	0	1	0.550379	0.597147979147497	1	0.0667	C00019	S-Adenosylmethionine	http://www.kegg.jp/pathway/bta04122+C00019%09blue
bta00650	Butanoate metabolism	42	3	1	2	0.572208	0.558253197316951	1	0.1324	C00026; C00042; C00246	Oxoglutaric acid; Succinic acid; Butyric acid	http://www.kegg.jp/pathway/bta00650+C00026%09blue+C00042%09blue+C00246%09red
bta04726	Serotonergic synapse	42	3	0	3	0.572208	0.558253197316951	1	0.0645	C00427; C05635; C14773	Prostaglandin H2; 5-Hydroxyindoleacetic acid; 8,9-DiHETrE	http://www.kegg.jp/pathway/bta04726+C00427%09blue+C05635%09blue+C14773%09blue
bta00280	Valine, leucine and isoleucine degradation	42	3	0	3	0.572208	0.558253197316951	1	0.1061	C00123; C00233; C02170	L-Leucine; Ketoleucine; Methylmalonic acid	http://www.kegg.jp/pathway/bta00280+C00123%09blue+C00233%09blue+C02170%09blue
bta04625	C-type lectin receptor signaling pathway	12	1	1	0	0.581951	0.541369823967284	1	0.0833	C00159	D-Mannose	http://www.kegg.jp/pathway/bta04625+C00159%09red
bta04728	Dopaminergic synapse	12	1	0	1	0.581951	0.541369823967284	1	0.2273	C03758	Dopamine	http://www.kegg.jp/pathway/bta04728+C03758%09blue
bta04921	Oxytocin signaling pathway	12	1	0	1	0.581951	0.541369823967284	1	0.0833	C00427	Prostaglandin H2	http://www.kegg.jp/pathway/bta04921+C00427%09blue
bta05146	Amoebiasis	13	1	0	1	0.611314	0.492144562432863	1	0.0769	C00062	L-Arginine	http://www.kegg.jp/pathway/bta05146+C00062%09blue
bta04216	Ferroptosis	29	2	1	1	0.61306	0.489293083495569	1	0.1163	C00491; C00669	L-Cystine; gamma-Glutamylcysteine	http://www.kegg.jp/pathway/bta04216+C00491%09red+C00669%09blue
bta00770	Pantothenate and CoA biosynthesis	30	2	0	2	0.631767	0.459235339455799	1	0.0893	C00429; C02642	Dihydrouracil; Ureidopropionic acid	http://www.kegg.jp/pathway/bta00770+C00429%09blue+C02642%09blue
bta00052	Galactose metabolism	46	3	3	0	0.635008	0.454118214959788	1	0.0397	C00095; C00159; C00794	D-Fructose; D-Mannose; Sorbitol	http://www.kegg.jp/pathway/bta00052+C00095%09red+C00159%09red+C00794%09red
bta05014	Amyotrophic lateral sclerosis	14	1	0	1	0.638623	0.448440607355328	1	0.0556	C00062	L-Arginine	http://www.kegg.jp/pathway/bta05014+C00062%09blue
bta04611	Platelet activation	14	1	0	1	0.638623	0.448440607355328	1	0.1071	C00427	Prostaglandin H2	http://www.kegg.jp/pathway/bta04611+C00427%09blue
bta04923	Regulation of lipolysis in adipocytes	14	1	1	0	0.638623	0.448440607355328	1	0.0357	C00547	Norepinephrine	http://www.kegg.jp/pathway/bta04923+C00547%09red
bta00120	Primary bile acid biosynthesis	47	3	0	3	0.649672	0.431287121721354	1	0.0585	C02528; C05466; C15519	Chenodeoxycholic acid; Glycochenodeoxycholic acid; 25-Hydroxycholesterol	http://www.kegg.jp/pathway/bta00120+C02528%09blue+C05466%09blue+C15519%09blue
bta05200	Pathways in cancer	31	2	1	1	0.649764	0.431146666779345	1	0.0909	C00149; C00535	L-Malic acid; Testosterone	http://www.kegg.jp/pathway/bta05200+C00149%09red+C00535%09blue
bta00730	Thiamine metabolism	31	2	1	1	0.649764	0.431146666779345	1	0.0444	C01279; C04294	4-Amino-5-hydroxymethyl-2-methylpyrimidine; 5-(2-Hydroxyethyl)-4-methylthiazole	http://www.kegg.jp/pathway/bta00730+C01279%09red+C04294%09blue
bta00640	Propanoate metabolism	48	3	0	3	0.663916	0.409600360557953	1	0.0385	C00042; C00186; C02170	Succinic acid; L-Lactic acid; Methylmalonic acid	http://www.kegg.jp/pathway/bta00640+C00042%09blue+C00186%09blue+C02170%09blue
bta04972	Pancreatic secretion	15	1	0	1	0.664021	0.40944086371542	1	0.0256	C01996	Acetylcholine	http://www.kegg.jp/pathway/bta04972+C01996%09blue
bta04071	Sphingolipid signaling pathway	15	1	0	1	0.664021	0.40944086371542	1	0.1724	C00319	Sphingosine	http://www.kegg.jp/pathway/bta04071+C00319%09blue
bta05022	Pathways of neurodegeneration - multiple diseases	32	2	0	2	0.667058	0.404878134141173	1	0.0417	C00062; C01996	L-Arginine; Acetylcholine	http://www.kegg.jp/pathway/bta05022+C00062%09blue+C01996%09blue
bta00920	Sulfur metabolism	33	2	1	1	0.68366	0.380294887019032	1	0.0364	C00042; C11142	Succinic acid; Dimethyl sulfone	http://www.kegg.jp/pathway/bta00920+C00042%09blue+C11142%09red
bta00190	Oxidative phosphorylation	16	1	0	1	0.687642	0.374487308098421	1	0.1	C00042	Succinic acid	http://www.kegg.jp/pathway/bta00190+C00042%09blue
bta04270	Vascular smooth muscle contraction	16	1	1	0	0.687642	0.374487308098421	1	0.0625	C00547	Norepinephrine	http://www.kegg.jp/pathway/bta04270+C00547%09red
bta00053	Ascorbate and aldarate metabolism	50	3	0	3	0.691135	0.369420581541544	1	0.039	C00026; C00072; C01620	Oxoglutaric acid; Ascorbate; Threonic acid	http://www.kegg.jp/pathway/bta00053+C00026%09blue+C00072%09blue+C01620%09blue
bta04924	Renin secretion	17	1	1	0	0.709608	0.343042396942355	1	0.037	C00547	Norepinephrine	http://www.kegg.jp/pathway/bta04924+C00547%09red
bta00030	Pentose phosphate pathway	35	2	1	1	0.714834	0.335705299056405	1	0.0746	C00258; C00345	Glyceric acid; 6-Phosphogluconic acid	http://www.kegg.jp/pathway/bta00030+C00258%09red+C00345%09blue
bta00564	Glycerophospholipid metabolism	52	3	1	2	0.716672	0.333136426139561	1	0.1056	C00114; C00670; C01996	Choline; Glycerophosphocholine; Acetylcholine	http://www.kegg.jp/pathway/bta00564+C00114%09blue+C00670%09red+C01996%09blue
bta00500	Starch and sucrose metabolism	37	2	2	0	0.743399	0.296522120995806	1	0.2066	C00092; C00095	Glucose 6-phosphate; D-Fructose	http://www.kegg.jp/pathway/bta00500+C00092%09red+C00095%09red
bta00910	Nitrogen metabolism	19	1	0	1	0.749032	0.288972910045016	1	0.0303	C00064	L-Glutamine	http://www.kegg.jp/pathway/bta00910+C00064%09blue
bta04723	Retrograde endocannabinoid signaling	19	1	0	1	0.749032	0.288972910045016	1	0.0526	C00427	Prostaglandin H2	http://www.kegg.jp/pathway/bta04723+C00427%09blue
bta00760	Nicotinate and nicotinamide metabolism	55	3	1	2	0.751885	0.28517180553256	1	0.1756	C00042; C00153; C03722	Succinic acid; Niacinamide; Quinolinic acid	http://www.kegg.jp/pathway/bta00760+C00042%09blue+C00153%09red+C03722%09blue
bta00480	Glutathione metabolism	38	2	0	2	0.756745	0.278729403938792	1	0.035	C00072; C00669	Ascorbate; gamma-Glutamylcysteine	http://www.kegg.jp/pathway/bta00480+C00072%09blue+C00669%09blue
bta05012	Parkinson disease	21	1	0	1	0.783124	0.244463676718403	1	0.0909	C03758	Dopamine	http://www.kegg.jp/pathway/bta05012+C03758%09blue
bta04918	Thyroid hormone synthesis	21	1	1	0	0.783124	0.244463676718403	1	0.0145	C00092	Glucose 6-phosphate	http://www.kegg.jp/pathway/bta04918+C00092%09red
bta00061	Fatty acid biosynthesis	58	3	1	2	0.783516	0.243964140533667	1	0.0219	C00249; C06424; C08362	Palmitic acid; Myristic acid; Palmitoleic acid	http://www.kegg.jp/pathway/bta00061+C00249%09blue+C06424%09red+C08362%09blue
bta04925	Aldosterone synthesis and secretion	22	1	0	1	0.798399	0.225146536760302	1	0.025	C01124	18-Hydroxycorticosterone	http://www.kegg.jp/pathway/bta04925+C01124%09blue
bta04152	AMPK signaling pathway	22	1	0	1	0.798399	0.225146536760302	1	0.0333	C07151	1,1-Dimethylbiguanide	http://www.kegg.jp/pathway/bta04152+C07151%09blue
bta00592	alpha-Linolenic acid metabolism	44	2	0	2	0.824844	0.192560804860233	1	0.0303	C04785; C08491	13(S)-HpOTrE; Jasmonic acid	http://www.kegg.jp/pathway/bta00592+C04785%09blue+C08491%09blue
bta04913	Ovarian steroidogenesis	24	1	0	1	0.825809	0.191391623564137	1	0.1136	C00535	Testosterone	http://www.kegg.jp/pathway/bta04913+C00535%09blue
bta00270	Cysteine and methionine metabolism	63	3	2	1	0.828812	0.187762374477808	1	0.0339	C00019; C00491; C02989	S-Adenosylmethionine; L-Cystine; L-Methionine S-oxide	http://www.kegg.jp/pathway/bta00270+C00019%09blue+C00491%09red+C02989%09red
bta00565	Ether lipid metabolism	25	1	1	0	0.838089	0.17663127092893	1	0.0241	C00670	Glycerophosphocholine	http://www.kegg.jp/pathway/bta00565+C00670%09red
bta00830	Retinol metabolism	25	1	0	1	0.838089	0.17663127092893	1	0.0435	C11061	Retinoyl b-glucuronide	http://www.kegg.jp/pathway/bta00830+C11061%09blue
bta00600	Sphingolipid metabolism	25	1	0	1	0.838089	0.17663127092893	1	0.0685	C00319	Sphingosine	http://www.kegg.jp/pathway/bta00600+C00319%09blue
bta00450	Selenocompound metabolism	27	1	1	0	0.860122	0.150681318644739	1	0.036	C05689	Se-Methylselenocysteine	http://www.kegg.jp/pathway/bta00450+C05689%09red
bta00780	Biotin metabolism	28	1	0	1	0.869992	0.139271821480272	1	0.1406	C00120	Biotin	http://www.kegg.jp/pathway/bta00780+C00120%09blue
bta00983	Drug metabolism - other enzymes	52	2	2	0	0.888981	0.117679488500535	1	0.0506	C16614; C16630	6-Methylmercaptopurine; 5,6-Dihydro-5-fluorouracil	http://www.kegg.jp/pathway/bta00983+C16614%09red+C16630%09red
bta00010	Glycolysis / Gluconeogenesis	31	1	0	1	0.89563	0.110228013655826	1	0.0083	C00186	L-Lactic acid	http://www.kegg.jp/pathway/bta00010+C00186%09blue
bta00590	Arachidonic acid metabolism	75	3	0	3	0.905703	0.0990437063890532	1	0.0558	C00427; C06315; C14773	Prostaglandin H2; Lipoxin B4; 8,9-DiHETrE	http://www.kegg.jp/pathway/bta00590+C00427%09blue+C06315%09blue+C14773%09blue
bta00040	Pentose and glucuronate interconversions	56	2	1	1	0.912182	0.0919162465074149	1	0.0603	C00026; C00379	Oxoglutaric acid; D-Xylitol	http://www.kegg.jp/pathway/bta00040+C00026%09blue+C00379%09red
bta00790	Folate biosynthesis	58	2	2	0	0.922005	0.0812044923095742	1	0.0096	C00156; C02587	4-Hydroxybenzoic acid; Pyrimidodiazepine	http://www.kegg.jp/pathway/bta00790+C00156%09red+C02587%09red
bta04750	Inflammatory mediator regulation of TRP channels	35	1	1	0	0.922153	0.0810440084043797	1	0.0256	C00388	Histamine	http://www.kegg.jp/pathway/bta04750+C00388%09red
bta00140	Steroid hormone biosynthesis	99	4	0	4	0.925018	0.0779424790678969	1	0.083	C00535; C01124; C02538; C11133	Testosterone; 18-Hydroxycorticosterone; Estrone sulfate; Estrone glucuronide	http://www.kegg.jp/pathway/bta00140+C00535%09blue+C01124%09blue+C02538%09blue+C11133%09blue
bta00561	Glycerolipid metabolism	38	1	1	0	0.937535	0.0645008264225488	1	0.013	C00258	Glyceric acid	http://www.kegg.jp/pathway/bta00561+C00258%09red
bta00062	Fatty acid elongation	40	1	0	1	0.946068	0.0554407611951388	1	0.0054	C00249	Palmitic acid	http://www.kegg.jp/pathway/bta00062+C00249%09blue
bta00130	Ubiquinone and other terpenoid-quinone biosynthesis	92	3	2	1	0.961986	0.0387557873684841	1	0.0562	C00156; C00423; C00811	4-Hydroxybenzoic acid; trans-Cinnamate; 4-Hydroxycinnamic acid	http://www.kegg.jp/pathway/bta00130+C00156%09red+C00423%09blue+C00811%09red
bta00900	Terpenoid backbone biosynthesis	45	1	0	1	0.962658	0.0380571117329937	1	0.0065	C01126	(2E,6E)-Farnesol	http://www.kegg.jp/pathway/bta00900+C01126%09blue
bta00562	Inositol phosphate metabolism	47	1	1	0	0.967769	0.0327614075431744	1	0.0071	C00092	Glucose 6-phosphate	http://www.kegg.jp/pathway/bta00562+C00092%09red
bta00230	Purine metabolism	95	3	1	2	0.967823	0.0327062634778304	1	0.0206	C00064; C00366; C00802	L-Glutamine; Uric acid; Oxalureate	http://www.kegg.jp/pathway/bta00230+C00064%09blue+C00366%09blue+C00802%09red
bta00071	Fatty acid degradation	50	1	0	1	0.97416	0.0261799677156428	1	0.0091	C00249	Palmitic acid	http://www.kegg.jp/pathway/bta00071+C00249%09blue
bta00524	Neomycin, kanamycin and gentamicin biosynthesis	81	2	1	1	0.98112	0.019060508094188	1	0.0361	C00092; C17704	Glucose 6-phosphate; Antibiotic JI-20A	http://www.kegg.jp/pathway/bta00524+C00092%09red+C17704%09blue
bta00440	Phosphonate and phosphinate metabolism	56	1	0	1	0.983401	0.0167381993772513	1	0.0441	C03557	Ciliatine	http://www.kegg.jp/pathway/bta00440+C03557%09blue
bta00860	Porphyrin and chlorophyll metabolism	142	4	1	3	0.992037	0.00799531369197032	1	0.0882	C00188; C00486; C00500; C00931	L-Threonine; Bilirubin; Biliverdin; Porphobilinogen	http://www.kegg.jp/pathway/bta00860+C00188%09blue+C00486%09blue+C00500%09blue+C00931%09red
bta01040	Biosynthesis of unsaturated fatty acids	74	1	0	1	0.995623	0.00438700386806338	1	0.0208	C00249	Palmitic acid	http://www.kegg.jp/pathway/bta01040+C00249%09blue
bta00982	Drug metabolism - cytochrome P450	87	1	0	1	0.998336	0.0016650614293159	1	0.0085	C16651	3-Hydroxyvalproic acid	http://www.kegg.jp/pathway/bta00982+C16651%09blue
bta00520	Amino sugar and nucleotide sugar metabolism	108	1	1	0	0.999654	0.000345716610328567	1	0.0138	C00159	D-Mannose	http://www.kegg.jp/pathway/bta00520+C00159%09red

## Sheet: KEGG pathway
	Pathway Network	Total	CON vs. 1.5S-OHMet		1.5S-OHMet vs. 3.0S-OHMet		1.5S-OHMet vs. 3.0S-Met
			Hits	P-Value	Hits	P-Value	Hits	P-Value
	Central carbon metabolism in cancer	37	2	0.183154	9	<0.001	11	<0.001
	Alanine, aspartate and glutamate metabolism	28	1	0.116972	6	0.00550427	7	0.00249221
	Protein digestion and absorption	47	2	0.261341	8	0.00624224	10	0.00119836
	Bile secretion	97	-	-	11	0.030003	13	0.0162863
	Citrate cycle (TCA cycle)	20	1	0.348245	4	0.0290443	4	0.0465759
	Glycine, serine and threonine metabolism	50	3	0.0874558	-	-	8	0.0210825
	Phenylalanine metabolism	60	5	0.00807065	8	0.025984	7	0.122908
